# Supplementary material for: Network pharmacology analysis reveals neuroprotection of Gynostemma pentaphyllum (Thunb.) Makino in Alzheimer’ disease
Source: BMC Complement Med Ther. 2022 Mar 7;22:57. doi: 10.1186/s12906-022-03534-z (PMC8902721; doi:10.1186/s12906-022-03534-z)
Supplement: Supplementary file 1 — Additional file 1: Table-S1. Result of 13 candidate compounds of GpM. [file 12906_2022_3534_MOESM1_ESM.xlsx]

## Sheet: Table-S1
Table-S1: Result of 13 candidate compounds of GpM.
MW: Molecular Weight; OB: Oral Bioavailability; Caco-2: Caco-2 permeability; BBB: Blood-brain Barrier; DL: Drug-likeness; HL: Drug half-life; MF: Molecular Formula;
Mol ID	Molecule Name	MW	OB (%)	Caco-2	BBB	DL	HL
MOL000338	3'-methyleriodictyol	302.3	51.61	0.47	-0.37	0.27	16.05
MOL000351	Rhamnazin	330.31	47.14	0.53	-0.32	0.34	13.54
MOL000359	sitosterol	414.79	36.91	1.32	0.87	0.75	5.37
MOL004350	Ruvoside_qt	390.57	36.12	-0.31	-1.13	0.76	7.21
MOL004355	Spinasterol	412.77	42.98	1.44	1.04	0.76	5.32
MOL005438	campesterol	400.76	37.58	1.34	0.95	0.71	4.83
MOL005440	Isofucosterol	412.77	43.78	1.36	0.97	0.76	5.18
MOL000953	CLR	386.73	37.87	1.43	1.13	0.68	4.52
MOL000098	quercetin	302.25	46.43	0.05	-0.77	0.28	14.4
MOL009855	(24S)-Ethylcholesta-5,22,25-trans-3beta-ol	410.75	46.91	1.37	0.87	0.76	5.53
MOL009867	4α,14α-dimethyl-5α-ergosta-7,9(11),24(28)-trien-3β-ol	424.78	46.29	1.36	1.05	0.76	6.23
MOL009877	cucurbita-5,24-dienol	426.8	44.02	1.49	1.12	0.74	6.05
MOL009878	Cyclobuxine	386.69	84.48	0.93	0.65	0.7	5.08
