# Supplementary material for: Network pharmacology analysis reveals neuroprotection of Gynostemma pentaphyllum (Thunb.) Makino in Alzheimer’ disease
Source: BMC Complement Med Ther. 2022 Mar 7;22:57. doi: 10.1186/s12906-022-03534-z (PMC8902721; doi:10.1186/s12906-022-03534-z)
Supplement: Supplementary file 2 — Additional file 2: Table-S2. Result of 168 putative target proteins of GpM. [file 12906_2022_3534_MOESM2_ESM.xlsx]

## Sheet: Table-S2
Table-S2: Result of 168 putative target proteins of GpM.
ID	MOLID	Molecule Name	Tar Name	Status	Gene Name	Gene Symble
GpM1	MOL000338	3'-methyleriodictyol	Prostaglandin G/H synthase 1	reviewed	Prostaglandin G/H synthase 1	PTGS1
GpM1	MOL000338	3'-methyleriodictyol	Prostaglandin G/H synthase 2	reviewed	Prostaglandin G/H synthase 2	PTGS2
GpM1	MOL000338	3'-methyleriodictyol	Heat shock protein HSP 90	reviewed	Heat shock protein HSP 90	HSP90AB1
GpM1	MOL000338	3'-methyleriodictyol	mRNA of PKA Catalytic Subunit C-alpha	reviewed	mRNA of PKA Catalytic Subunit C-alpha	PRKACA
GpM1	MOL000338	3'-methyleriodictyol	Calmodulin	reviewed	Calmodulin	CAMKK2
GpM2	MOL000351	Rhamnazin	Nitric oxide synthase, inducible	reviewed	Nitric oxide synthase, inducible	NOS2
GpM2	MOL000351	Rhamnazin	Prostaglandin G/H synthase 1	reviewed	Prostaglandin G/H synthase 1	PTGS1
GpM2	MOL000351	Rhamnazin	Estrogen receptor	reviewed	Estrogen receptor	ESR1
GpM2	MOL000351	Rhamnazin	Androgen receptor	reviewed	Androgen receptor	AR
GpM2	MOL000351	Rhamnazin	Sodium channel protein type 5 subunit alpha	reviewed	Sodium channel protein type 5 subunit alpha	SCN5A
GpM2	MOL000351	Rhamnazin	Peroxisome proliferator activated receptor gamma	reviewed	Peroxisome proliferator activated receptor gamma	PPARG
GpM2	MOL000351	Rhamnazin	Prostaglandin G/H synthase 2	reviewed	Prostaglandin G/H synthase 2	PTGS2
GpM2	MOL000351	Rhamnazin	Estrogen receptor beta	reviewed	Estrogen receptor beta	ESR2
GpM2	MOL000351	Rhamnazin	Dipeptidyl peptidase IV	reviewed	Dipeptidyl peptidase IV	DPP4
GpM2	MOL000351	Rhamnazin	Mitogen-activated protein kinase 14	reviewed	Mitogen-activated protein kinase 14	MAPK14
GpM2	MOL000351	Rhamnazin	Glycogen synthase kinase-3 beta	reviewed	Glycogen synthase kinase-3 beta	GSK3B
GpM2	MOL000351	Rhamnazin	Heat shock protein HSP 90	reviewed	Heat shock protein HSP 90	HSP90AB1
GpM2	MOL000351	Rhamnazin	Cell division protein kinase 2	reviewed	Cell division protein kinase 2	cdk-1
GpM2	MOL000351	Rhamnazin	Trypsin-1	reviewed	Trypsin-1	PRSS1
GpM2	MOL000351	Rhamnazin	Proto-oncogene serine/threonine-protein kinase Pim-1	reviewed	Proto-oncogene serine/threonine-protein kinase Pim-1	PIM1
GpM2	MOL000351	Rhamnazin	Cyclin-A2	reviewed	Cyclin-A2	CCNA2
GpM2	MOL000351	Rhamnazin	Nuclear receptor coactivator 2	reviewed	Nuclear receptor coactivator 2	NCOA2
GpM2	MOL000351	Rhamnazin	Calmodulin	reviewed	Calmodulin	CAMKK2
GpM2	MOL000351	Rhamnazin	Peroxisome proliferator activated receptor delta	reviewed	Peroxisome proliferator activated receptor delta	PPARD
GpM2	MOL000351	Rhamnazin	Phosphatidylinositol-4,5-bisphosphate 3-kinase catalytic subunit, gamma isoform	reviewed	Phosphatidylinositol-4,5-bisphosphate 3-kinase catalytic subunit, gamma isoform	PIK3CG
GpM2	MOL000351	Rhamnazin	Coagulation factor Xa	reviewed	Coagulation factor Xa	F10
GpM2	MOL000351	Rhamnazin	DNA topoisomerase II	reviewed	DNA topoisomerase II	TOP2A
GpM2	MOL000351	Rhamnazin	Serine/threonine-protein kinase Chk1	reviewed	Serine/threonine-protein kinase Chk1	CHEK1
GpM3	MOL000359	sitosterol	Progesterone receptor	reviewed	Progesterone receptor	PGR
GpM3	MOL000359	sitosterol	Nuclear receptor coactivator 2	reviewed	Nuclear receptor coactivator 2	NCOA2
GpM3	MOL000359	sitosterol	Mineralocorticoid receptor	reviewed	Mineralocorticoid receptor	NR3C2
GpM4	MOL004350	Ruvoside_qt	Mineralocorticoid receptor	reviewed	Mineralocorticoid receptor	NR3C2
GpM4	MOL004350	Ruvoside_qt	Nuclear receptor coactivator 1	reviewed	Nuclear receptor coactivator 1	NCOA1
GpM5	MOL004355	Spinasterol	Progesterone receptor	reviewed	Progesterone receptor	PGR
GpM5	MOL004355	Spinasterol	Mineralocorticoid receptor	reviewed	Mineralocorticoid receptor	NR3C2
GpM5	MOL004355	Spinasterol	Nuclear receptor coactivator 2	reviewed	Nuclear receptor coactivator 2	NCOA2
GpM6	MOL005438	campesterol	Progesterone receptor	reviewed	Progesterone receptor	PGR
GpM7	MOL005440	Isofucosterol	Progesterone receptor	reviewed	Progesterone receptor	PGR
GpM7	MOL005440	Isofucosterol	Mineralocorticoid receptor	reviewed	Mineralocorticoid receptor	NR3C2
GpM7	MOL005440	Isofucosterol	4-aminobutyrate aminotransferase, mitochondrial	reviewed	4-aminobutyrate aminotransferase, mitochondrial	ABAT
GpM7	MOL005440	Isofucosterol	Gamma-aminobutyric acid receptor subunit alpha-1	reviewed	Gamma-aminobutyric acid receptor subunit alpha-1	GABRA1
GpM7	MOL005440	Isofucosterol	Alcohol dehydrogenase 1B	reviewed	Alcohol dehydrogenase 1B	ADH1B
GpM7	MOL005440	Isofucosterol	Alcohol dehydrogenase 1C	reviewed	Alcohol dehydrogenase 1C	ADH1C
GpM7	MOL005440	Isofucosterol	Alcohol dehydrogenase 1A	reviewed	Alcohol dehydrogenase 1A	ADH1A
GpM7	MOL005440	Isofucosterol	Cytochrome P450-cam	reviewed	Cytochrome P450-cam	camC
GpM7	MOL005440	Isofucosterol	Lysozyme	reviewed	Lysozyme	SPACA3
GpM7	MOL005440	Isofucosterol	Bacillolysin	reviewed	Bacillolysin	npr
GpM7	MOL005440	Isofucosterol	Nicotinate-nucleotide--dimethylbenzimidazole phosphoribosyltransferase	reviewed	Nicotinate-nucleotide--dimethylbenzimidazole phosphoribosyltransferase	cobT
GpM7	MOL005440	Isofucosterol	Nuclear receptor coactivator 2	reviewed	Nuclear receptor coactivator 2	NCOA2
GpM8	MOL000953	CLR	Progesterone receptor	reviewed	Progesterone receptor	PGR
GpM8	MOL000953	CLR	Mineralocorticoid receptor	reviewed	Mineralocorticoid receptor	NR3C2
GpM8	MOL000953	CLR	Cytochrome P450-cam	reviewed	Cytochrome P450-cam	camC
GpM8	MOL000953	CLR	Nuclear receptor coactivator 2	reviewed	Nuclear receptor coactivator 2	NCOA2
GpM9	MOL000098	quercetin	Prostaglandin G/H synthase 1	reviewed	Prostaglandin G/H synthase 1	PTGS1
GpM9	MOL000098	quercetin	Androgen receptor	reviewed	Androgen receptor	AR
GpM9	MOL000098	quercetin	Peroxisome proliferator activated receptor gamma	reviewed	Peroxisome proliferator activated receptor gamma	PPARG
GpM9	MOL000098	quercetin	Prostaglandin G/H synthase 2	reviewed	Prostaglandin G/H synthase 2	PTGS2
GpM9	MOL000098	quercetin	Heat shock protein HSP 90	reviewed	Heat shock protein HSP 90	HSP90AB1
GpM9	MOL000098	quercetin	Phosphatidylinositol-4,5-bisphosphate 3-kinase catalytic subunit, gamma isoform	reviewed	Phosphatidylinositol-4,5-bisphosphate 3-kinase catalytic subunit, gamma isoform	PIK3CG
GpM9	MOL000098	quercetin	Nuclear receptor coactivator 2	reviewed	Nuclear receptor coactivator 2	NCOA2
GpM9	MOL000098	quercetin	Dipeptidyl peptidase IV	reviewed	Dipeptidyl peptidase IV	DPP4
GpM9	MOL000098	quercetin	Aldose reductase	reviewed	Aldose reductase	AKR1B10
GpM9	MOL000098	quercetin	Trypsin-1	reviewed	Trypsin-1	PRSS1
GpM9	MOL000098	quercetin	DNA topoisomerase II	reviewed	DNA topoisomerase II	TOP2A
GpM9	MOL000098	quercetin	Thrombin	reviewed	Thrombin	F2
GpM9	MOL000098	quercetin	Potassium voltage-gated channel subfamily H member 2	reviewed	Potassium voltage-gated channel subfamily H member 2	KCNH2
GpM9	MOL000098	quercetin	Sodium channel protein type 5 subunit alpha	reviewed	Sodium channel protein type 5 subunit alpha	SCN5A
GpM9	MOL000098	quercetin	Coagulation factor Xa	reviewed	Coagulation factor Xa	F10
GpM9	MOL000098	quercetin	Beta-2 adrenergic receptor	reviewed	Beta-2 adrenergic receptor	ADRB2
GpM9	MOL000098	quercetin	Stromelysin-1	reviewed	Stromelysin-1	MMP3
GpM9	MOL000098	quercetin	mRNA of PKA Catalytic Subunit C-alpha	reviewed	mRNA of PKA Catalytic Subunit C-alpha	PRKACA
GpM9	MOL000098	quercetin	Coagulation factor VII	reviewed	Coagulation factor VII	F7
GpM9	MOL000098	quercetin	Nitric-oxide synthase, endothelial	reviewed	Nitric-oxide synthase, endothelial	NOS3
GpM9	MOL000098	quercetin	Retinoic acid receptor RXR-alpha	reviewed	Retinoic acid receptor RXR-alpha	RXRA
GpM9	MOL000098	quercetin	Acetylcholinesterase	reviewed	Acetylcholinesterase	ACHE
GpM9	MOL000098	quercetin	Gamma-aminobutyric acid receptor subunit alpha-1	reviewed	Gamma-aminobutyric acid receptor subunit alpha-1	GABRA1
GpM9	MOL000098	quercetin	Amine oxidase [flavin-containing] B	reviewed	Amine oxidase [flavin-containing] B	MAOB
GpM9	MOL000098	quercetin	Transcription factor p65	reviewed	Transcription factor p65	RELA
GpM9	MOL000098	quercetin	Epidermal growth factor receptor	reviewed	Epidermal growth factor receptor	EGFR
GpM9	MOL000098	quercetin	RAC-alpha serine/threonine-protein kinase	reviewed	RAC-alpha serine/threonine-protein kinase	AKT1
GpM9	MOL000098	quercetin	Vascular endothelial growth factor A	reviewed	Vascular endothelial growth factor A	VEGFA
GpM9	MOL000098	quercetin	G1/S-specific cyclin-D1	reviewed	G1/S-specific cyclin-D1	CCND1
GpM9	MOL000098	quercetin	Apoptosis regulator Bcl-2	reviewed	Apoptosis regulator Bcl-2	BCL2
GpM9	MOL000098	quercetin	Bcl-2-like protein 1	reviewed	Bcl-2-like protein 1	BCL2L1
GpM9	MOL000098	quercetin	Proto-oncogene c-Fos	reviewed	Proto-oncogene c-Fos	FOS
GpM9	MOL000098	quercetin	Cyclin-dependent kinase inhibitor 1	reviewed	Cyclin-dependent kinase inhibitor 1	CDKN1A
GpM9	MOL000098	quercetin	Eukaryotic translation initiation factor 6	reviewed	Eukaryotic translation initiation factor 6	EIF6
GpM9	MOL000098	quercetin	Apoptosis regulator BAX	reviewed	Apoptosis regulator BAX	BAX
GpM9	MOL000098	quercetin	Caspase-9	reviewed	Caspase-9	CASP9
GpM9	MOL000098	quercetin	Urokinase-type plasminogen activator	reviewed	Urokinase-type plasminogen activator	PLAU
GpM9	MOL000098	quercetin	72 kDa type IV collagenase	reviewed	72 kDa type IV collagenase	MMP2
GpM9	MOL000098	quercetin	Matrix metalloproteinase-9	reviewed	Matrix metalloproteinase-9	MMP9
GpM9	MOL000098	quercetin	Mitogen-activated protein kinase 1	reviewed	Mitogen-activated protein kinase 1	MAPK1
GpM9	MOL000098	quercetin	Interleukin-10	reviewed	Interleukin-10	IL10
GpM9	MOL000098	quercetin	Pro-epidermal growth factor	reviewed	Pro-epidermal growth factor	EGF
GpM9	MOL000098	quercetin	Retinoblastoma-associated protein	reviewed	Retinoblastoma-associated protein	RB1
GpM9	MOL000098	quercetin	Tumor necrosis factor	reviewed	Tumor necrosis factor	TNF
GpM9	MOL000098	quercetin	Transcription factor AP-1	reviewed	Transcription factor AP-1	JUN
GpM9	MOL000098	quercetin	Interleukin-6	reviewed	Interleukin-6	IL6
GpM9	MOL000098	quercetin	Cyclin-dependent kinase inhibitor 2A, isoforms 1/2/3	reviewed	Cyclin-dependent kinase inhibitor 2A, isoforms 1/2/3	CHEK1
GpM9	MOL000098	quercetin	Activator of 90 kDa heat shock protein ATPase homolog 1	reviewed	Activator of 90 kDa heat shock protein ATPase homolog 1	AHSA1
GpM9	MOL000098	quercetin	Caspase-3	reviewed	Caspase-3	CASP3
GpM9	MOL000098	quercetin	Cellular tumor antigen p53	reviewed	Cellular tumor antigen p53	TP53
GpM9	MOL000098	quercetin	ETS domain-containing protein Elk-1	reviewed	ETS domain-containing protein Elk-1	ELK1
GpM9	MOL000098	quercetin	NF-kappa-B inhibitor alpha	reviewed	NF-kappa-B inhibitor alpha	NFKBIA
GpM9	MOL000098	quercetin	NADPH--cytochrome P450 reductase	reviewed	NADPH--cytochrome P450 reductase	POR
GpM9	MOL000098	quercetin	Ornithine decarboxylase	reviewed	Ornithine decarboxylase	ODC1
GpM9	MOL000098	quercetin	Xanthine dehydrogenase/oxidase	reviewed	Xanthine dehydrogenase/oxidase	XDH
GpM9	MOL000098	quercetin	Caspase-8	reviewed	Caspase-8	CASP8
GpM9	MOL000098	quercetin	DNA topoisomerase 1	reviewed	DNA topoisomerase 1	TOP1
GpM9	MOL000098	quercetin	RAF proto-oncogene serine/threonine-protein kinase	reviewed	RAF proto-oncogene serine/threonine-protein kinase	RAF1
GpM9	MOL000098	quercetin	Superoxide dismutase [Cu-Zn]	reviewed	Superoxide dismutase [Cu-Zn]	SOD1
GpM9	MOL000098	quercetin	Protein kinase C alpha type	reviewed	Protein kinase C alpha type	PRKCA
GpM9	MOL000098	quercetin	Interstitial collagenase	reviewed	Interstitial collagenase	MMP1
GpM9	MOL000098	quercetin	Hypoxia-inducible factor 1-alpha	reviewed	Hypoxia-inducible factor 1-alpha	HIF1A
GpM9	MOL000098	quercetin	Signal transducer and activator of transcription 1-alpha/beta	reviewed	Signal transducer and activator of transcription 1-alpha/beta	STAT1
GpM9	MOL000098	quercetin	Protein CBFA2T1	reviewed	Protein CBFA2T1	RUNX1T1
GpM9	MOL000098	quercetin	78 kDa glucose-regulated protein	reviewed	78 kDa glucose-regulated protein	HSPA5
GpM9	MOL000098	quercetin	Receptor tyrosine-protein kinase erbB-2	reviewed	Receptor tyrosine-protein kinase erbB-2	ERBB2
GpM9	MOL000098	quercetin	Peroxisome proliferator-activated receptor gamma	reviewed	Peroxisome proliferator-activated receptor gamma	PPARG
GpM9	MOL000098	quercetin	Acetyl-CoA carboxylase 1	reviewed	Acetyl-CoA carboxylase 1	ACACA
GpM9	MOL000098	quercetin	Heme oxygenase 1	reviewed	Heme oxygenase 1	HMOX1
GpM9	MOL000098	quercetin	Cytochrome P450 3A4	reviewed	Cytochrome P450 3A4	CYP3A4
GpM9	MOL000098	quercetin	Cytochrome P450 1A2	reviewed	Cytochrome P450 1A2	CYP1A2
GpM9	MOL000098	quercetin	Caveolin-1	reviewed	Caveolin-1	CAV1
GpM9	MOL000098	quercetin	Myc proto-oncogene protein	reviewed	Myc proto-oncogene protein	MYC
GpM9	MOL000098	quercetin	Tissue factor	reviewed	Tissue factor	F3
GpM9	MOL000098	quercetin	Gap junction alpha-1 protein	reviewed	Gap junction alpha-1 protein	GJA1
GpM9	MOL000098	quercetin	Cytochrome P450 1A1	reviewed	Cytochrome P450 1A1	CYP1A1
GpM9	MOL000098	quercetin	Intercellular adhesion molecule 1	reviewed	Intercellular adhesion molecule 1	ICAM1
GpM9	MOL000098	quercetin	Interleukin-1 beta	reviewed	Interleukin-1 beta	IL1B
GpM9	MOL000098	quercetin	C-C motif chemokine 2	reviewed	C-C motif chemokine 2	CCL2
GpM9	MOL000098	quercetin	E-selectin	reviewed	E-selectin	SELE
GpM9	MOL000098	quercetin	Vascular cell adhesion protein 1	reviewed	Vascular cell adhesion protein 1	VCAM1
GpM9	MOL000098	quercetin	Prostaglandin E2 receptor EP3 subtype	reviewed	Prostaglandin E2 receptor EP3 subtype	PTGER3
GpM9	MOL000098	quercetin	Interleukin-8	reviewed	Interleukin-8	CXCL8
GpM9	MOL000098	quercetin	Protein kinase C beta type	reviewed	Protein kinase C beta type	PRKCB
GpM9	MOL000098	quercetin	Baculoviral IAP repeat-containing protein 5	reviewed	Baculoviral IAP repeat-containing protein 5	BIRC5
GpM9	MOL000098	quercetin	Dual oxidase 2	reviewed	Dual oxidase 2	DUOX2
GpM9	MOL000098	quercetin	Nitric oxide synthase, endothelial	reviewed	Nitric oxide synthase, endothelial	NOS3
GpM9	MOL000098	quercetin	Heat shock protein beta-1	reviewed	Heat shock protein beta-1	HSPB1
GpM9	MOL000098	quercetin	Transforming growth factor beta-1	reviewed	Transforming growth factor beta-1	TGFB1
GpM9	MOL000098	quercetin	Estrogen sulfotransferase	reviewed	Estrogen sulfotransferase	SULT1E1
GpM9	MOL000098	quercetin	Maltase-glucoamylase, intestinal	reviewed	Maltase-glucoamylase, intestinal	MGAM
GpM9	MOL000098	quercetin	Interleukin-2	reviewed	Interleukin-2	IL2
GpM9	MOL000098	quercetin	Nuclear receptor subfamily 1 group I member 2	reviewed	Nuclear receptor subfamily 1 group I member 2	NR1I2
GpM9	MOL000098	quercetin	Cytochrome P450 1B1	reviewed	Cytochrome P450 1B1	CYP1B1
GpM9	MOL000098	quercetin	G2/mitotic-specific cyclin-B1	reviewed	G2/mitotic-specific cyclin-B1	CCNB1
GpM9	MOL000098	quercetin	Tissue-type plasminogen activator	reviewed	Tissue-type plasminogen activator	PLAT
GpM9	MOL000098	quercetin	Thrombomodulin	reviewed	Thrombomodulin	THBD
GpM9	MOL000098	quercetin	Plasminogen activator inhibitor 1	reviewed	Plasminogen activator inhibitor 1	SERPINE1
GpM9	MOL000098	quercetin	Collagen alpha-1(I) chain	reviewed	Collagen alpha-1(I) chain	COL19A1
GpM9	MOL000098	quercetin	Interferon gamma	reviewed	Interferon gamma	IFNG
GpM9	MOL000098	quercetin	Arachidonate 5-lipoxygenase	reviewed	Arachidonate 5-lipoxygenase	ALOX5
GpM9	MOL000098	quercetin	Phosphatidylinositol-3,4,5-trisphosphate 3-phosphatase and dual-specificity protein phosphatase PTEN	reviewed	Phosphatidylinositol-3,4,5-trisphosphate 3-phosphatase and dual-specificity protein phosphatase PTEN	pteN
GpM9	MOL000098	quercetin	Interleukin-1 alpha	reviewed	Interleukin-1 alpha	IL1A
GpM9	MOL000098	quercetin	Myeloperoxidase	reviewed	Myeloperoxidase	MPO
GpM9	MOL000098	quercetin	DNA topoisomerase 2-alpha	reviewed	DNA topoisomerase 2-alpha	TOP2A
GpM9	MOL000098	quercetin	Neutrophil cytosol factor 1	reviewed	Neutrophil cytosol factor 1	NCF1
GpM9	MOL000098	quercetin	ATP-binding cassette sub-family G member 2	reviewed	ATP-binding cassette sub-family G member 2	ABCG1
GpM9	MOL000098	quercetin	Hyaluronan synthase 2	reviewed	Hyaluronan synthase 2	HAS2
GpM9	MOL000098	quercetin	Glutathione S-transferase P	reviewed	Glutathione S-transferase P	GSTP1
GpM9	MOL000098	quercetin	Nuclear factor erythroid 2-related factor 2	reviewed	Nuclear factor erythroid 2-related factor 2	NFE2L2
GpM9	MOL000098	quercetin	NAD(P)H dehydrogenase [quinone] 1	reviewed	NAD(P)H dehydrogenase [quinone] 1	lpdA
GpM9	MOL000098	quercetin	Poly [ADP-ribose] polymerase 1	reviewed	Poly [ADP-ribose] polymerase 1	PARP1
GpM9	MOL000098	quercetin	Aryl hydrocarbon receptor	reviewed	Aryl hydrocarbon receptor	AHR
GpM9	MOL000098	quercetin	26S proteasome non-ATPase regulatory subunit 3	reviewed	26S proteasome non-ATPase regulatory subunit 3	PSMD3
GpM9	MOL000098	quercetin	Solute carrier family 2, facilitated glucose transporter member 4	reviewed	Solute carrier family 2, facilitated glucose transporter member 4	SLC2A4
GpM9	MOL000098	quercetin	Collagen alpha-1(III) chain	reviewed	Collagen alpha-1(III) chain	COL8A1
GpM9	MOL000098	quercetin	DNA gyrase subunit B	reviewed	DNA gyrase subunit B	PRXC1A
GpM9	MOL000098	quercetin	C-X-C motif chemokine 11	reviewed	C-X-C motif chemokine 11	CXCL11
GpM9	MOL000098	quercetin	C-X-C motif chemokine 2	reviewed	C-X-C motif chemokine 2	CXCL2
GpM9	MOL000098	quercetin	DDB1- and CUL4-associated factor 5	reviewed	DDB1- and CUL4-associated factor 5	DCAF5
GpM9	MOL000098	quercetin	Nuclear receptor subfamily 1 group I member 3	reviewed	Nuclear receptor subfamily 1 group I member 3	NR1I3
GpM9	MOL000098	quercetin	Serine/threonine-protein kinase Chk2	reviewed	Serine/threonine-protein kinase Chk2	CHEK2
GpM9	MOL000098	quercetin	Insulin receptor	reviewed	Insulin receptor	INSR
GpM9	MOL000098	quercetin	Claudin-4	reviewed	Claudin-4	CLDN4
GpM9	MOL000098	quercetin	Peroxisome proliferator-activated receptor alpha	reviewed	Peroxisome proliferator-activated receptor alpha	PPARA
GpM9	MOL000098	quercetin	Peroxisome proliferator-activated receptor delta	reviewed	Peroxisome proliferator-activated receptor delta	PPARD
GpM9	MOL000098	quercetin	Heat shock factor protein 1	reviewed	Heat shock factor protein 1	HSF1
GpM9	MOL000098	quercetin	C-reactive protein	reviewed	C-reactive protein	gyrB
GpM9	MOL000098	quercetin	C-X-C motif chemokine 10	reviewed	C-X-C motif chemokine 10	CXCL10
GpM9	MOL000098	quercetin	Inhibitor of nuclear factor kappa-B kinase subunit alpha	reviewed	Inhibitor of nuclear factor kappa-B kinase subunit alpha	CHUK
GpM9	MOL000098	quercetin	Osteopontin	reviewed	Osteopontin	SPP1
GpM9	MOL000098	quercetin	Runt-related transcription factor 2	reviewed	Runt-related transcription factor 2	RUNX2
GpM9	MOL000098	quercetin	Ras association domain-containing protein 1	reviewed	Ras association domain-containing protein 1	RASSF1
GpM9	MOL000098	quercetin	Transcription factor E2F1	reviewed	Transcription factor E2F1	E2F1
GpM9	MOL000098	quercetin	Transcription factor E2F2	reviewed	Transcription factor E2F2	E2F2
GpM9	MOL000098	quercetin	Prostatic acid phosphatase	reviewed	Prostatic acid phosphatase	ACP3
GpM9	MOL000098	quercetin	Cathepsin D	reviewed	Cathepsin D	CTSD
GpM9	MOL000098	quercetin	Insulin-like growth factor-binding protein 3	reviewed	Insulin-like growth factor-binding protein 3	IGFBP3
GpM9	MOL000098	quercetin	Insulin-like growth factor II	reviewed	Insulin-like growth factor II	IGF2
GpM9	MOL000098	quercetin	CD40 ligand	reviewed	CD40 ligand	CD40LG
GpM9	MOL000098	quercetin	Interferon regulatory factor 1	reviewed	Interferon regulatory factor 1	IRF1
GpM9	MOL000098	quercetin	Receptor tyrosine-protein kinase erbB-3	reviewed	Receptor tyrosine-protein kinase erbB-3	ERBB3
GpM9	MOL000098	quercetin	Serum paraoxonase/arylesterase 1	reviewed	Serum paraoxonase/arylesterase 1	PON1
GpM9	MOL000098	quercetin	Type I iodothyronine deiodinase	reviewed	Type I iodothyronine deiodinase	DIO1
GpM9	MOL000098	quercetin	Procollagen C-endopeptidase enhancer 1	reviewed	Procollagen C-endopeptidase enhancer 1	PCOLCE
GpM9	MOL000098	quercetin	Puromycin-sensitive aminopeptidase	reviewed	Puromycin-sensitive aminopeptidase	NPEPPS
GpM9	MOL000098	quercetin	Hexokinase-2	reviewed	Hexokinase-2	HK2
GpM9	MOL000098	quercetin	Homeobox protein Nkx-3.1	reviewed	Homeobox protein Nkx-3.1	NKX3-1
GpM9	MOL000098	quercetin	Ras GTPase-activating protein 1	reviewed	Ras GTPase-activating protein 1	RASA1
GpM9	MOL000098	quercetin	Peroxidase C1A	reviewed	Peroxidase C1A	PRXC1A
GpM9	MOL000098	quercetin	Glutathione S-transferase Mu 1	reviewed	Glutathione S-transferase Mu 1	GSTM1
GpM9	MOL000098	quercetin	Glutathione S-transferase Mu 2	reviewed	Glutathione S-transferase Mu 2	GSTM2
GpM10	MOL009855	(24S)-Ethylcholesta-5,22,25-trans-3beta-ol	Progesterone receptor	reviewed	Progesterone receptor	PGR
GpM10	MOL009855	(24S)-Ethylcholesta-5,22,25-trans-3beta-ol	Nuclear receptor coactivator 2	reviewed	Nuclear receptor coactivator 2	NCOA2
GpM11	MOL009867	4α,14α-dimethyl-5α-ergosta-7,9(11),24(28)-trien-3β-ol	Progesterone receptor	reviewed	Progesterone receptor	PGR
GpM12	MOL009877	cucurbita-5,24-dienol	Progesterone receptor	reviewed	Progesterone receptor	PGR
GpM12	MOL009877	cucurbita-5,24-dienol	Mineralocorticoid receptor	reviewed	Mineralocorticoid receptor	NR3C2
GpM13	MOL009878	Cyclobuxine	Mineralocorticoid receptor	reviewed	Mineralocorticoid receptor	NR3C2
