# Supplementary material for: Network pharmacology analysis reveals neuroprotection of Gynostemma pentaphyllum (Thunb.) Makino in Alzheimer’ disease
Source: BMC Complement Med Ther. 2022 Mar 7;22:57. doi: 10.1186/s12906-022-03534-z (PMC8902721; doi:10.1186/s12906-022-03534-z)
Supplement: Supplementary file 3 — Additional file 3: Table-S3. 722 AD-associated target proteins of Homo sapiens from OMIM, TTD and Gene Cards were regarded as the substantially contributing proteins. [file 12906_2022_3534_MOESM3_ESM.xlsx]

## Sheet: AD-associated proteins
Table-S3: 722 AD-associated target proteins of Homo sapiens from MIMO, TTD and Gene Cards were regarded as the substantially contributing proteins.
Gene Symble from MIMO	Gene Symble from Gene Cards	Gene Symble from TTD
AAKAD	APP	4-tert-butylbenzoylamino]-2H-1,2,4-triazole-3-carboxylate
AAOPD	ACHE	A receptor alpha-5
AAT6	HTR2A	A receptor gamma-3
ABBP2	CYP3A4	AChE
ABC1	CYP2D6	ADORA2A
ABCA1	CYP2C9	ADORA2B
ABCA4	BCHE	ADRA2C
ABCB1	NOS1	AGER
ABCB4	TNFAIP6	AGTR1
ABCG8	IL1B	ANGPT1
ABCR	NFKB1	ANGPT2
AC133	ABCG1	APH-1
ACTA2	GRIN2B	APP
ACTSA	ABCB1	BACE
AD10	CHRNA7	BACE1
AD11	CHRNA10	BCHE
AD12	CYP2B6	BRD4
AD13	SLC22A2	CaC
AD14	HTR3A	CACNA1C
AD15	CYP2A6	CACNA1D
AD17	CYP2C19	CAPN2
AD4	DRD2	CCR2
AD6	GRIN1	CHRM
AD7	SLC9A1	CHRM1
AD7CNTP	SLC22A4	CHRM2
ADAM17	SLC47A1	CHRM3
ADH1C	GABBR1	CHRM5
ADH3	GLRA1	CHRNA4
ADMD	DRD5	CHRNA4/B2
ADMIO2	CHRM1	CHRNA7
ADSD	CHRM3	CHRNB2
ADTKD2	DRD4	CHRNB4
ADTKD4	HRH1	COX-1
ADTKD5	CHRM4	COX-2
AGL	CHRM2	CRF
AILJK	HTR2C	CTSB
AIS1	DRD3	D2R
AIS2	ADRA1B	D3R
AIS3	CYP1A2	D4R
AIS4	HTR6	DNA synth
AIS5	ADRA1A	ESR2
AITD1	ALB	F11 mRNA
AITD2	ORM1	FA12 mRNA
AITD3	FMO3	FGFR1
ALPS5	GRK2	FGFR3
ALS11	GABRG2	FLNA
ANDD	UGT1A4	FLT-3
AOS5	CYP3A43	FLT-4
AOVD1	ADRA1D	free acid form
APBD	KCNH2	G-CSF-R
APC	SLC22A1	GPCR
APG16L	SLC22A3	GRIA
ARC41	ADRA2A	GRIA1
ARHR2	ADRA2B	GS
ARMD2	CYP2E1	GSK-3B
ARPC1B	SLC6A4	H1R
ARPKD	HTR1A	H3R
ASD2	CYP3A5	HPGDS
ATG16L1	CYP3A7	HSD11B1
ATGL		HSP90A
ATP1A1		HTR1A
ATP2C1		HTR1B
BCATE2		HTR1D
BCKDHB		HTR2A
BCPM		HTR2C
BDPLT10		HTR4
BDPLT5		HTR6
BMPR2		HTR7
BSF2		IKKB
BTOP		IL1B
BTPS2		INSR
C1orf106		KCN
C3orf9		KCNN4
CAAHD		KDR
CALHM1		KIT
CALLA		LEPR
CAV3		LPO
CCDD		MAO
CCHS		MAO-A
CD10		MAO-B
CD133		MAPK12
CD36		MAPT
CELIAC1		MC4R
CELIAC10		MERTK
CELIAC11		MET
CELIAC12		mGluR1
CELIAC2		mGluR2
CELIAC3		mGluR3
CELIAC6		mGluR5
CELIAC7		MP
CELIAC8		MTNR1A
CELIAC9		MycB pssA
CESD		nAChR
CGD1		NCAM
CHCHD2		NGF
CHDS2		NGFR
CHDS5		NMDAR
CHDS7		NMDAR1
CHDS8		NMDAR2A
CHDS9		NMDAR2B
CHN1		OPR
CHN2		OPRS1
CLCs		OX40
CLP46		P2RX7
CMD1A		P2RY6
CMD1V		p38 alpha
CMH6		p38 beta
CMRD		PAI
CMT1B		PDE4D
CMT1F		PDE9
CMT1G		PDGFRB
CMT2A		--Phenserine
CMT2A1		PLA2G7
CMT2A2A		PLG
CMT2A2B		PL-PRO
CMT2B		PPARD
CMT2D		PPAR-gamma
CMT2DD		PRKCE
CMT2E		PRO
CMT2EE		PTGES
CMT2F		PTGFR
CMT2H		RAC1
CMT2K		RARA
CMT2P		RARB
CMT2Q		RON
CMT2R		SERT
CMT2T		SLC18A2
CMT2W		SNCA
CMT2Y		SNDR
CMT4A		SSTR
CMT4D		SSTR1
CMT4K		SSTR2
CMTD1F		SSTR3
CMTDIA		SSTR4
CMTDIC		SSTR5
CMTDID		TARDBP
CMTDIG		TauA
CMTRIA		TMEM97
CMTRIC		TOP2
COLED		TrkA
COPA		TrkB
COPD		TrkC
CORD12		TRPV6
CORD3		TSPO
CRB2		VEGFR1 mRNA
CSIF
CTLA4
CX3CR1
D10S105E
DBP2
DBT
DDD4
DDX16
DESMD
DFNB57
DHTKD1
DHX16
DJ1
DJ9
DJC6
DMRV
DNAJB11
DNAJC6
DSMA4
DSS
DZIP1L
DZIP2
E1B
ECE1
ECM1
EGFR
EGR2
EIF4G
EIF4G1
ELOVL4
EMD2
ENPP1
ESA
ETM6
FAM26C
FARSB
FARSLB
FCYT
FFM
FIG4
FIL1Z
FOXD3
FPC
FPLD2
FRPHE
FSGS9
FTDALS3
FTDALS6
GARS
GARS1
GATA4
GBA
GBD2
GBD3
GBD4
GBE1
GDA
GDAP1
GDE
GDNF
GIGYF2
GLE1
GLE1L
GNB4
GPR13
GS
GSD10
GSD15
GSD4
GVHDS
GYG1
HARS
HARS1
HD
HDL3
HDL4
HDLCQTL13
HEDJ
HEXB
HFE
HFE1
HGF
HGPS
HHD
HLA-DPB1
HLA-DQA1
HLA-DQB1
HLA-H
HLN2
HMN2B
HMN5A
HMSN6A
HMSNL
HNRPA2B1
HOMGSMR2
HOX4D
HOXD10
HPALP1
HSCR1
HSCR3
HSCR5
HSCR6
HSCR9
HSF
HSP27
HSPB1
HTRA2
HTT
IBD10
IBD11
IBD12
IBD13
IBD14
IBD15
IBD16
IBD17
IBD18
IBD19
IBD20
IBD23
IBD29
IBD3
IBD31
IBD5
IBD7
IBD9
IBMPFD1
IBMPFD2
ICP3
IDDM12
IFI1
IFI41
IFI75
IFNB2
IL10
IL1F7
IL1H4
IL1RP1
IL23R
IL37
IL6
IMD48
IMD71
IMNEPD2
INAVA
IRF5
IRGM
IRS1
ISQMR
IT15
JP1
JPH1
KIAA0214
KIAA0274
KIAA0473
KIAA0517
KIAA0642
KIAA0720
KIAA1441
KIAA1630
KIAA1985
KIF1B
KROX20
KTELC1
LCCS
LCCS1
LGMDR21
LIPA
LMN1
LMNA
LOMARS
LPA
LQT9
LRG47
LRSAM1
M6S1
MC4DN1
MCDR2
MDM
MDR1
MDR3
MELIOS
MEN2A
MFN2
MGCA8
MME
MNMN
MPDT
MPV17
MPZ
MSUDMV
MTDPS6
MTHFR
MUC1
MVCD5
MVCD7
MYMY
MYMY1
MYMY3
MYMY5
NACP
NADGP
NBLST1
NBLST2
NBLST6
NBPHOX
NCF1
NCF2
NDGOA
NDRG1
NEFL
NEP
NIID
NISBD1
NISBD2
NMOAS
NOS3
NOTCH1
NOTCH2NLC
NPPS
OCIF
OMI
OPG
P62
PAHX
PAOD1
PARK1
PARK10
PARK11
PARK13
PARK16
PARK18
PARK19
PARK2
PARK21
PARK22
PARK3
PARK4
PARK5
PARK6
PARK7
PCA1
PCLD2
PDB3
PDB4
PDB5
PDB6
PDCD1
PDE11A
PDE11A1
PDE11A2
PDE11A3
PDE8B
PDJ
PDNP1
PDZD7
PGAM2
PGAMM
PGY1
PGY3
PHOX2B
PHYH
PINK1
PKD2
PKD4
PKD5
PKD6
PKHD1
PLAU
PLEKHG5
PMP2
PMX2B
PNPLA2
POGLUT1
PON
PON1
PON2
POVD1
PP2CM
PPH1
PPM1K
PPNAD2
PPNAD3
PRKAG2
PRKN
PROM1
PROML1
PRP8
PRSS25
PSAP
PSEN2
PSN
PTMP
PUM
PYL
QPD
RAB7
REN
RET
RHCE
RHNA
RIFLE
RILDBC1
RMD1
RMD2
RP19
RP41
RP47
RTD
RUMI
SAC3
SAG
SAP1
SAR1B
SARA2
SCA17
SCA34
SCA43
SEC61
SEC61A1
SEC63
SFRP4
SH3TC2
SIASD
SLC17A5
SLC25A16
SLD
SLEB1
SLEB10
SLEB2
SLURP1
SMAD1
SMAJI
SNCA
SP110
SPG79
SQSTM1
SRK
STGD1
STGD2
STGD3
STGD4
STM2
STSL1
SURF1
TACE
TACHD
TAL
TAN1
TBP
TDH3
TFQTL2
TG
TGD
TIL3
TLR5
TNFRSF11B
TNNI3K
TOF
TRIM2
TTS2
TYRRS
UCHL1
URBWD
URK
USH3B
V28
VAMAS2
VAMAS3
VAMAS4
VAMAS5
VAMAS6
VCP
VMCKD
VODI
VSD1
WPWS
YARS
YARS1
YRS
YTS
YVS
ZAP70
ZFAT1
ZNF406
ZNF687

## Sheet: Intersection proteins
Table-S3: The intersection proteins between the putative target proteins and AD-associated proteins from the Venn diagram
Intersection gene:
ABCG1
ACHE
ADH1C
CYP1A2
CYP3A4
EGFR
ESR2
HSPB1
IL10
IL1B
IL6
INSR
KCNH2
NCF1
NOS3
PLAU
PON1
PPARD
