# Supplementary material for: Network pharmacology analysis reveals neuroprotection of Gynostemma pentaphyllum (Thunb.) Makino in Alzheimer’ disease
Source: BMC Complement Med Ther. 2022 Mar 7;22:57. doi: 10.1186/s12906-022-03534-z (PMC8902721; doi:10.1186/s12906-022-03534-z)
Supplement: Supplementary file 4 — Additional file 4: Table-S4: Result of 337 GO terms enrichment of GpM3. [file 12906_2022_3534_MOESM4_ESM.xls]

## Sheet: Table-S4
Table-S4: Result of 337 GO terms enrichment of GpM.
Category	_MEMBER_MyList	_LogP_MyList	GO	_PATTERN_	_RANK_	GiniIndex	Category	CategoryID	Description	PARENT_GO	LogP	Enrichment	Z-score	#TotalGeneInLibrary	#GeneInGO	#GeneInHitList	#GeneInGOAndHitList	%InGO	STDV %InGO	GeneID	Hits	Log(q-value)	EvidenceCutoff	GROUP_ID	FirstInGroupByEnrichment	FirstInGroupByLogP	BestLogPInGroup	BestEnrichmentInGroup	URL
Biological Processes	1	-9.4153	GO:0010817	M1	1	0	GO Biological Processes	19	regulation of hormone levels	19_GO:0065007 biological regulation	-9.4153	24.7343	13.6251	28160	506	18	8	44.4444	11.7121	126|1544|1576|1956|3553|3569|5467|9619	ADH1C|CYP1A2|CYP3A4|EGFR|IL1B|IL6|PPARD|ABCG1	-5.21824	0	1	1	1	-9.4153	204.058
	1	-7.92626	GO:0050708	M1	1	0	GO Biological Processes	19	regulation of protein secretion	19_GO:0051179 localization	-7.92626	35.0249	14.1544	28160	268	18	6	33.3333	11.1111	43|1956|3553|3569|5467|9619	ACHE|EGFR|IL1B|IL6|PPARD|ABCG1	-4.42817	0	1	0	0	-9.4153	204.058
	1	-7.17282	GO:0009306	M1	1	0	GO Biological Processes	19	protein secretion	19_GO:0051179 localization	-7.17282	26.1467	12.1273	28160	359	18	6	33.3333	11.1111	43|1956|3553|3569|5467|9619	ACHE|EGFR|IL1B|IL6|PPARD|ABCG1	-4.31613	0	1	0	0	-9.4153	204.058
	1	-7.16568	GO:0035592	M1	1	0	GO Biological Processes	19	establishment of protein localization to extracellular region	19_GO:0051179 localization	-7.16568	26.0741	12.1094	28160	360	18	6	33.3333	11.1111	43|1956|3553|3569|5467|9619	ACHE|EGFR|IL1B|IL6|PPARD|ABCG1	-4.31613	0	1	0	0	-9.4153	204.058
	1	-7.11627	GO:0071692	M1	1	0	GO Biological Processes	19	protein localization to extracellular region	19_GO:0051179 localization	-7.11627	25.5767	11.9855	28160	367	18	6	33.3333	11.1111	43|1956|3553|3569|5467|9619	ACHE|EGFR|IL1B|IL6|PPARD|ABCG1	-4.29942	0	1	0	0	-9.4153	204.058
	1	-7.0804	GO:1905952	M1	1	0	GO Biological Processes	19	regulation of lipid localization	19_GO:0051179 localization	-7.0804	43.2167	14.4104	28160	181	18	5	27.7778	10.5572	3553|3569|5444|5467|9619	IL1B|IL6|PON1|PPARD|ABCG1	-4.28128	0	1	0	0	-9.4153	204.058
	1	-6.90816	GO:0090276	M1	1	0	GO Biological Processes	19	regulation of peptide hormone secretion	19_GO:0051179 localization	-6.90816	39.9093	13.8245	28160	196	18	5	27.7778	10.5572	1956|3553|3569|5467|9619	EGFR|IL1B|IL6|PPARD|ABCG1	-4.15221	0	1	0	0	-9.4153	204.058
	1	-6.86451	GO:0002791	M1	1	0	GO Biological Processes	19	regulation of peptide secretion	19_GO:0051179 localization	-6.86451	39.1111	13.6793	28160	200	18	5	27.7778	10.5572	1956|3553|3569|5467|9619	EGFR|IL1B|IL6|PPARD|ABCG1	-4.13104	0	1	0	0	-9.4153	204.058
	1	-6.84302	GO:0090087	M1	1	0	GO Biological Processes	19	regulation of peptide transport	19_GO:0051179 localization	-6.84302	38.7239	13.6084	28160	202	18	5	27.7778	10.5572	1956|3553|3569|5467|9619	EGFR|IL1B|IL6|PPARD|ABCG1	-4.13104	0	1	0	0	-9.4153	204.058
	1	-6.59935	GO:0019915	M1	1	0	GO Biological Processes	19	lipid storage	19_GO:0051179 localization	-6.59935	71.9285	16.7573	28160	87	18	4	22.2222	9.79908	3553|3569|5467|9619	IL1B|IL6|PPARD|ABCG1	-3.98898	0	1	0	0	-9.4153	204.058
	1	-6.50778	GO:0030072	M1	1	0	GO Biological Processes	19	peptide hormone secretion	19_GO:0051179 localization	-6.50778	33.145	12.5415	28160	236	18	5	27.7778	10.5572	1956|3553|3569|5467|9619	EGFR|IL1B|IL6|PPARD|ABCG1	-3.91278	0	1	0	0	-9.4153	204.058
	1	-6.45381	GO:0002790	M1	1	0	GO Biological Processes	19	peptide secretion	19_GO:0051179 localization	-6.45381	32.3232	12.3765	28160	242	18	5	27.7778	10.5572	1956|3553|3569|5467|9619	EGFR|IL1B|IL6|PPARD|ABCG1	-3.86954	0	1	0	0	-9.4153	204.058
	1	-6.41426	GO:0010888	M1	1	0	GO Biological Processes	19	negative regulation of lipid storage	19_GO:0048519 negative regulation of biological process	-6.41426	204.058	24.6384	28160	23	18	3	16.6667	8.7841	3569|5467|9619	IL6|PPARD|ABCG1	-3.84045	0	1	0	0	-9.4153	204.058
	1	-6.36685	GO:0046883	M1	1	0	GO Biological Processes	19	regulation of hormone secretion	19_GO:0051179 localization	-6.36685	31.0406	12.1147	28160	252	18	5	27.7778	10.5572	1956|3553|3569|5467|9619	EGFR|IL1B|IL6|PPARD|ABCG1	-3.80325	0	1	0	0	-9.4153	204.058
	1	-6.26705	GO:0015833	M1	1	0	GO Biological Processes	19	peptide transport	19_GO:0051179 localization	-6.26705	29.6296	11.8199	28160	264	18	5	27.7778	10.5572	1956|3553|3569|5467|9619	EGFR|IL1B|IL6|PPARD|ABCG1	-3.7232	0	1	0	0	-9.4153	204.058
	1	-6.25693	GO:0051223	M1	1	0	GO Biological Processes	19	regulation of protein transport	19_GO:0051179 localization	-6.25693	18.262	9.98904	28160	514	18	6	33.3333	11.1111	43|1956|3553|3569|5467|9619	ACHE|EGFR|IL1B|IL6|PPARD|ABCG1	-3.72263	0	1	0	0	-9.4153	204.058
	1	-6.1366	GO:0070201	M1	1	0	GO Biological Processes	19	regulation of establishment of protein localization	19_GO:0051179 localization	-6.1366	17.415	9.73155	28160	539	18	6	33.3333	11.1111	43|1956|3553|3569|5467|9619	ACHE|EGFR|IL1B|IL6|PPARD|ABCG1	-3.62974	0	1	0	0	-9.4153	204.058
	1	-6.12579	GO:1903532	M1	1	0	GO Biological Processes	19	positive regulation of secretion by cell	19_GO:0048518 positive regulation of biological process	-6.12579	27.7384	11.4129	28160	282	18	5	27.7778	10.5572	43|1956|3553|5467|9619	ACHE|EGFR|IL1B|PPARD|ABCG1	-3.6277	0	1	0	0	-9.4153	204.058
	1	-6.01746	GO:1903530	M1	1	0	GO Biological Processes	19	regulation of secretion by cell	19_GO:0051179 localization	-6.01746	16.6136	9.48153	28160	565	18	6	33.3333	11.1111	43|1956|3553|3569|5467|9619	ACHE|EGFR|IL1B|IL6|PPARD|ABCG1	-3.52797	0	1	0	0	-9.4153	204.058
	1	-6.00781	GO:0046879	M1	1	0	GO Biological Processes	19	hormone secretion	19_GO:0051179 localization	-6.00781	26.2491	11.0819	28160	298	18	5	27.7778	10.5572	1956|3553|3569|5467|9619	EGFR|IL1B|IL6|PPARD|ABCG1	-3.52675	0	1	0	0	-9.4153	204.058
	1	-5.97933	GO:0051222	M1	1	0	GO Biological Processes	19	positive regulation of protein transport	19_GO:0048518 positive regulation of biological process	-5.97933	25.9014	11.0032	28160	302	18	5	27.7778	10.5572	43|1956|3553|5467|9619	ACHE|EGFR|IL1B|PPARD|ABCG1	-3.50854	0	1	0	0	-9.4153	204.058
	1	-5.96524	GO:0042886	M1	1	0	GO Biological Processes	19	amide transport	19_GO:0051179 localization	-5.96524	25.731	10.9644	28160	304	18	5	27.7778	10.5572	1956|3553|3569|5467|9619	EGFR|IL1B|IL6|PPARD|ABCG1	-3.50854	0	1	0	0	-9.4153	204.058
	1	-5.93042	GO:0009914	M1	1	0	GO Biological Processes	19	hormone transport	19_GO:0051179 localization	-5.93042	25.3146	10.8691	28160	309	18	5	27.7778	10.5572	1956|3553|3569|5467|9619	EGFR|IL1B|IL6|PPARD|ABCG1	-3.48234	0	1	0	0	-9.4153	204.058
	1	-5.92353	GO:0051047	M1	1	0	GO Biological Processes	19	positive regulation of secretion	19_GO:0048518 positive regulation of biological process	-5.92353	25.233	10.8503	28160	310	18	5	27.7778	10.5572	43|1956|3553|5467|9619	ACHE|EGFR|IL1B|PPARD|ABCG1	-3.48234	0	1	0	0	-9.4153	204.058
	1	-5.86919	GO:1904951	M1	1	0	GO Biological Processes	19	positive regulation of establishment of protein localization	19_GO:0048518 positive regulation of biological process	-5.86919	24.5982	10.7031	28160	318	18	5	27.7778	10.5572	43|1956|3553|5467|9619	ACHE|EGFR|IL1B|PPARD|ABCG1	-3.44359	0	1	0	0	-9.4153	204.058
	1	-5.82279	GO:0051235	M1	1	0	GO Biological Processes	19	maintenance of location	19_GO:0051179 localization	-5.82279	24.0684	10.5787	28160	325	18	5	27.7778	10.5572	3553|3569|3586|5467|9619	IL1B|IL6|IL10|PPARD|ABCG1	-3.423	0	1	0	0	-9.4153	204.058
	1	-5.82072	GO:0050714	M1	1	0	GO Biological Processes	19	positive regulation of protein secretion	19_GO:0048518 positive regulation of biological process	-5.82072	46.0131	13.3079	28160	136	18	4	22.2222	9.79908	43|1956|5467|9619	ACHE|EGFR|PPARD|ABCG1	-3.423	0	1	0	0	-9.4153	204.058
	1	-5.77107	GO:0051046	M1	1	0	GO Biological Processes	19	regulation of secretion	19_GO:0051179 localization	-5.77107	15.0669	8.97947	28160	623	18	6	33.3333	11.1111	43|1956|3553|3569|5467|9619	ACHE|EGFR|IL1B|IL6|PPARD|ABCG1	-3.39362	0	1	0	0	-9.4153	204.058
	1	-5.48653	GO:0050796	M1	1	0	GO Biological Processes	19	regulation of insulin secretion	19_GO:0051179 localization	-5.48653	37.9259	12.031	28160	165	18	4	22.2222	9.79908	3553|3569|5467|9619	IL1B|IL6|PPARD|ABCG1	-3.17029	0	1	0	0	-9.4153	204.058
	1	-5.20211	GO:0010883	M1	1	0	GO Biological Processes	19	regulation of lipid storage	19_GO:0051179 localization	-5.20211	82.3392	15.5463	28160	57	18	3	16.6667	8.7841	3569|5467|9619	IL6|PPARD|ABCG1	-2.95625	0	1	0	0	-9.4153	204.058
	1	-5.19906	GO:0030073	M1	1	0	GO Biological Processes	19	insulin secretion	19_GO:0051179 localization	-5.19906	32.0912	11.0183	28160	195	18	4	22.2222	9.79908	3553|3569|5467|9619	IL1B|IL6|PPARD|ABCG1	-2.95625	0	1	0	0	-9.4153	204.058
	1	-5.16127	GO:0032940	M1	1	0	GO Biological Processes	19	secretion by cell	19_GO:0051179 localization	-5.16127	11.8071	7.81742	28160	795	18	6	33.3333	11.1111	43|1956|3553|3569|5467|9619	ACHE|EGFR|IL1B|IL6|PPARD|ABCG1	-2.928	0	1	0	0	-9.4153	204.058
	1	-5.14282	GO:0010876	M1	1	0	GO Biological Processes	19	lipid localization	19_GO:0051179 localization	-5.14282	17.4603	8.882	28160	448	18	5	27.7778	10.5572	3553|3569|5444|5467|9619	IL1B|IL6|PON1|PPARD|ABCG1	-2.91425	0	1	0	0	-9.4153	204.058
	1	-5.06446	GO:0023061	M1	1	0	GO Biological Processes	19	signal release	19_GO:0051179 localization	-5.06446	16.822	8.7007	28160	465	18	5	27.7778	10.5572	1956|3553|3569|5467|9619	EGFR|IL1B|IL6|PPARD|ABCG1	-2.84967	0	1	0	0	-9.4153	204.058
	1	-5.00946	GO:1905953	M1	1	0	GO Biological Processes	19	negative regulation of lipid localization	19_GO:0048519 negative regulation of biological process	-5.00946	71.1111	14.4218	28160	66	18	3	16.6667	8.7841	3569|5467|9619	IL6|PPARD|ABCG1	-2.81088	0	1	0	0	-9.4153	204.058
	1	-4.7072	GO:0042593	M1	1	0	GO Biological Processes	19	glucose homeostasis	19_GO:0065007 biological regulation	-4.7072	24.0684	9.45081	28160	260	18	4	22.2222	9.79908	3569|3643|5467|9619	IL6|INSR|PPARD|ABCG1	-2.5746	0	1	0	0	-9.4153	204.058
	1	-4.70066	GO:0033500	M1	1	0	GO Biological Processes	19	carbohydrate homeostasis	19_GO:0065007 biological regulation	-4.70066	23.9762	9.43128	28160	261	18	4	22.2222	9.79908	3569|3643|5467|9619	IL6|INSR|PPARD|ABCG1	-2.57179	0	1	0	0	-9.4153	204.058
	1	-4.69405	GO:0032370	M1	1	0	GO Biological Processes	19	positive regulation of lipid transport	19_GO:0048518 positive regulation of biological process	-4.69405	55.873	12.7379	28160	84	18	3	16.6667	8.7841	3553|5444|9619	IL1B|PON1|ABCG1	-2.56887	0	1	0	0	-9.4153	204.058
	1	-4.42876	GO:0090277	M1	1	0	GO Biological Processes	19	positive regulation of peptide hormone secretion	19_GO:0048518 positive regulation of biological process	-4.42876	45.5663	11.4597	28160	103	18	3	16.6667	8.7841	1956|5467|9619	EGFR|PPARD|ABCG1	-2.3588	0	1	0	0	-9.4153	204.058
	1	-4.39151	GO:0002793	M1	1	0	GO Biological Processes	19	positive regulation of peptide secretion	19_GO:0048518 positive regulation of biological process	-4.39151	44.2767	11.2896	28160	106	18	3	16.6667	8.7841	1956|5467|9619	EGFR|PPARD|ABCG1	-2.32799	0	1	0	0	-9.4153	204.058
	1	-4.34349	GO:1905954	M1	1	0	GO Biological Processes	19	positive regulation of lipid localization	19_GO:0048518 positive regulation of biological process	-4.34349	42.6667	11.0735	28160	110	18	3	16.6667	8.7841	3553|5444|9619	IL1B|PON1|ABCG1	-2.29565	0	1	0	0	-9.4153	204.058
	1	-4.26346	GO:0045596	M1	1	0	GO Biological Processes	19	negative regulation of cell differentiation	19_GO:0048519 negative regulation of biological process	-4.26346	11.4527	6.99396	28160	683	18	5	27.7778	10.5572	1956|3553|3569|5467|9619	EGFR|IL1B|IL6|PPARD|ABCG1	-2.23666	0	1	0	0	-9.4153	204.058
	1	-4.09803	GO:0046887	M1	1	0	GO Biological Processes	19	positive regulation of hormone secretion	19_GO:0048518 positive regulation of biological process	-4.09803	35.2882	10.0242	28160	133	18	3	16.6667	8.7841	1956|5467|9619	EGFR|PPARD|ABCG1	-2.09963	0	1	0	0	-9.4153	204.058
	1	-3.988	GO:0006869	M1	1	0	GO Biological Processes	19	lipid transport	19_GO:0051179 localization	-3.988	15.7231	7.48138	28160	398	18	4	22.2222	9.79908	3553|5444|5467|9619	IL1B|PON1|PPARD|ABCG1	-2.02647	0	1	0	0	-9.4153	204.058
	1	-3.95174	GO:0032368	M1	1	0	GO Biological Processes	19	regulation of lipid transport	19_GO:0051179 localization	-3.95174	31.4989	9.44018	28160	149	18	3	16.6667	8.7841	3553|5444|9619	IL1B|PON1|ABCG1	-2.00265	0	1	0	0	-9.4153	204.058
	1	-3.95174	GO:0045834	M1	1	0	GO Biological Processes	19	positive regulation of lipid metabolic process	19_GO:0048518 positive regulation of biological process	-3.95174	31.4989	9.44018	28160	149	18	3	16.6667	8.7841	3553|5467|9619	IL1B|PPARD|ABCG1	-2.00265	0	1	0	0	-9.4153	204.058
	1	-2.94613	GO:0019216	M1	1	0	GO Biological Processes	19	regulation of lipid metabolic process	19_GO:0050789 regulation of biological process	-2.94613	14.2655	6.12101	28160	329	18	3	16.6667	8.7841	3553|5467|9619	IL1B|PPARD|ABCG1	-1.16069	0	1	0	0	-9.4153	204.058
	1	-8.68205	GO:0016101	M1	1	0	GO Biological Processes	19	diterpenoid metabolic process	19_GO:0008152 metabolic process	-8.68205	89.9106	21.0057	28160	87	18	5	27.7778	10.5572	126|1544|1576|1956|5467	ADH1C|CYP1A2|CYP3A4|EGFR|PPARD	-4.78602	0	2	1	1	-8.68205	93.8667
	1	-8.44214	GO:0006721	M1	1	0	GO Biological Processes	19	terpenoid metabolic process	19_GO:0008152 metabolic process	-8.44214	80.6415	19.8713	28160	97	18	5	27.7778	10.5572	126|1544|1576|1956|5467	ADH1C|CYP1A2|CYP3A4|EGFR|PPARD	-4.7222	0	2	0	0	-8.68205	93.8667
	1	-8.04934	GO:0006720	M1	1	0	GO Biological Processes	19	isoprenoid metabolic process	19_GO:0008152 metabolic process	-8.04934	67.433	18.1326	28160	116	18	5	27.7778	10.5572	126|1544|1576|1956|5467	ADH1C|CYP1A2|CYP3A4|EGFR|PPARD	-4.45434	0	2	0	0	-8.68205	93.8667
	1	-7.66981	GO:0008203	M1	1	0	GO Biological Processes	19	cholesterol metabolic process	19_GO:0008152 metabolic process	-7.66981	56.6828	16.5836	28160	138	18	5	27.7778	10.5572	1544|1576|5444|5467|9619	CYP1A2|CYP3A4|PON1|PPARD|ABCG1	-4.37911	0	2	0	0	-8.68205	93.8667
	1	-7.5174	GO:1902652	M1	1	0	GO Biological Processes	19	secondary alcohol metabolic process	19_GO:0008152 metabolic process	-7.5174	52.8529	15.9955	28160	148	18	5	27.7778	10.5572	1544|1576|5444|5467|9619	CYP1A2|CYP3A4|PON1|PPARD|ABCG1	-4.37911	0	2	0	0	-8.68205	93.8667
	1	-7.44511	GO:0016125	M1	1	0	GO Biological Processes	19	sterol metabolic process	19_GO:0008152 metabolic process	-7.44511	51.1256	15.7232	28160	153	18	5	27.7778	10.5572	1544|1576|5444|5467|9619	CYP1A2|CYP3A4|PON1|PPARD|ABCG1	-4.37911	0	2	0	0	-8.68205	93.8667
	1	-7.24536	GO:0006066	M1	1	0	GO Biological Processes	19	alcohol metabolic process	19_GO:0008152 metabolic process	-7.24536	26.8959	12.3113	28160	349	18	6	33.3333	11.1111	126|1544|1576|5444|5467|9619	ADH1C|CYP1A2|CYP3A4|PON1|PPARD|ABCG1	-4.34933	0	2	0	0	-8.68205	93.8667
	1	-6.90211	GO:0042493	M1	1	0	GO Biological Processes	19	response to drug	19_GO:0050896 response to stimulus	-6.90211	23.5255	11.4607	28160	399	18	6	33.3333	11.1111	1544|1576|1956|3553|3586|3757	CYP1A2|CYP3A4|EGFR|IL1B|IL10|KCNH2	-4.15221	0	2	0	0	-8.68205	93.8667
	1	-6.72473	GO:0001523	M1	1	0	GO Biological Processes	19	retinoid metabolic process	19_GO:0008152 metabolic process	-6.72473	77.2565	17.3819	28160	81	18	4	22.2222	9.79908	126|1544|1576|5467	ADH1C|CYP1A2|CYP3A4|PPARD	-4.05915	0	2	0	0	-8.68205	93.8667
	1	-6.16494	GO:1901615	M1	1	0	GO Biological Processes	19	organic hydroxy compound metabolic process	19_GO:0008152 metabolic process	-6.16494	17.611	9.79174	28160	533	18	6	33.3333	11.1111	126|1544|1576|5444|5467|9619	ADH1C|CYP1A2|CYP3A4|PON1|PPARD|ABCG1	-3.64912	0	2	0	0	-8.68205	93.8667
	1	-5.88689	GO:0032787	M1	1	0	GO Biological Processes	19	monocarboxylic acid metabolic process	19_GO:0008152 metabolic process	-5.88689	15.7759	9.213	28160	595	18	6	33.3333	11.1111	126|1544|1576|3553|3643|5467	ADH1C|CYP1A2|CYP3A4|IL1B|INSR|PPARD	-3.45326	0	2	0	0	-8.68205	93.8667
	1	-5.8625	GO:0008202	M1	1	0	GO Biological Processes	19	steroid metabolic process	19_GO:0008152 metabolic process	-5.8625	24.5211	10.6851	28160	319	18	5	27.7778	10.5572	1544|1576|5444|5467|9619	CYP1A2|CYP3A4|PON1|PPARD|ABCG1	-3.44359	0	2	0	0	-8.68205	93.8667
	1	-5.50382	GO:0008610	M1	1	0	GO Biological Processes	19	lipid biosynthetic process	19_GO:0008152 metabolic process	-5.50382	13.545	8.45665	28160	693	18	6	33.3333	11.1111	43|1544|1576|3553|5467|9619	ACHE|CYP1A2|CYP3A4|IL1B|PPARD|ABCG1	-3.18182	0	2	0	0	-8.68205	93.8667
	1	-5.37491	GO:0042572	M1	1	0	GO Biological Processes	19	retinol metabolic process	19_GO:0008152 metabolic process	-5.37491	93.8667	16.6219	28160	50	18	3	16.6667	8.7841	126|1544|1576	ADH1C|CYP1A2|CYP3A4	-3.08634	0	2	0	0	-8.68205	93.8667
	1	-4.95448	GO:0006091	M1	1	0	GO Biological Processes	19	generation of precursor metabolites and energy	19_GO:0008152 metabolic process	-4.95448	15.9637	8.45085	28160	490	18	5	27.7778	10.5572	126|1544|3643|5467|653361	ADH1C|CYP1A2|INSR|PPARD|NCF1	-2.7868	0	2	0	0	-8.68205	93.8667
	1	-4.49338	GO:0034308	M1	1	0	GO Biological Processes	19	primary alcohol metabolic process	19_GO:0008152 metabolic process	-4.49338	47.8912	11.7601	28160	98	18	3	16.6667	8.7841	126|1544|1576	ADH1C|CYP1A2|CYP3A4	-2.40691	0	2	0	0	-8.68205	93.8667
	1	-4.34973	GO:0016042	M1	1	0	GO Biological Processes	19	lipid catabolic process	19_GO:0008152 metabolic process	-4.34973	19.4946	8.42828	28160	321	18	4	22.2222	9.79908	1544|1576|3553|5467	CYP1A2|CYP3A4|IL1B|PPARD	-2.2988	0	2	0	0	-8.68205	93.8667
	1	-4.05983	GO:0034754	M1	1	0	GO Biological Processes	19	cellular hormone metabolic process	19_GO:0008152 metabolic process	-4.05983	34.2579	9.86882	28160	137	18	3	16.6667	8.7841	126|1544|1576	ADH1C|CYP1A2|CYP3A4	-2.07228	0	2	0	0	-8.68205	93.8667
	1	-4.02202	GO:0006631	M1	1	0	GO Biological Processes	19	fatty acid metabolic process	19_GO:0008152 metabolic process	-4.02202	16.0456	7.56695	28160	390	18	4	22.2222	9.79908	1544|1576|3553|5467	CYP1A2|CYP3A4|IL1B|PPARD	-2.04507	0	2	0	0	-8.68205	93.8667
	1	-3.83641	GO:0006633	M1	1	0	GO Biological Processes	19	fatty acid biosynthetic process	19_GO:0008152 metabolic process	-3.83641	28.7935	9.00011	28160	163	18	3	16.6667	8.7841	1544|1576|3553	CYP1A2|CYP3A4|IL1B	-1.89942	0	2	0	0	-8.68205	93.8667
	1	-3.5006	GO:0030258	M1	1	0	GO Biological Processes	19	lipid modification	19_GO:0008152 metabolic process	-3.5006	22.1384	7.81324	28160	212	18	3	16.6667	8.7841	1576|5467|9619	CYP3A4|PPARD|ABCG1	-1.62988	0	2	0	0	-8.68205	93.8667
	1	-3.48866	GO:0072330	M1	1	0	GO Biological Processes	19	monocarboxylic acid biosynthetic process	19_GO:0008152 metabolic process	-3.48866	21.9315	7.77345	28160	214	18	3	16.6667	8.7841	1544|1576|3553	CYP1A2|CYP3A4|IL1B	-1.61998	0	2	0	0	-8.68205	93.8667
	1	-3.46511	GO:0042445	M1	1	0	GO Biological Processes	19	hormone metabolic process	19_GO:0008152 metabolic process	-3.46511	21.5291	7.69548	28160	218	18	3	16.6667	8.7841	126|1544|1576	ADH1C|CYP1A2|CYP3A4	-1.59847	0	2	0	0	-8.68205	93.8667
	1	-3.43875	GO:0044283	M1	1	0	GO Biological Processes	19	small molecule biosynthetic process	19_GO:0008152 metabolic process	-3.43875	11.2956	6.18975	28160	554	18	4	22.2222	9.79908	1544|1576|3553|9619	CYP1A2|CYP3A4|IL1B|ABCG1	-1.57413	0	2	0	0	-8.68205	93.8667
	1	-3.00054	GO:0046394	M1	1	0	GO Biological Processes	19	carboxylic acid biosynthetic process	19_GO:0008152 metabolic process	-3.00054	14.8995	6.27404	28160	315	18	3	16.6667	8.7841	1544|1576|3553	CYP1A2|CYP3A4|IL1B	-1.20831	0	2	0	0	-8.68205	93.8667
	1	-2.99261	GO:0016053	M1	1	0	GO Biological Processes	19	organic acid biosynthetic process	19_GO:0008152 metabolic process	-2.99261	14.8055	6.25158	28160	317	18	3	16.6667	8.7841	1544|1576|3553	CYP1A2|CYP3A4|IL1B	-1.20209	0	2	0	0	-8.68205	93.8667
	1	-2.41461	GO:1901361	M1	1	0	GO Biological Processes	19	organic cyclic compound catabolic process	19_GO:0008152 metabolic process	-2.41461	9.27536	4.75062	28160	506	18	3	16.6667	8.7841	1544|1576|3569	CYP1A2|CYP3A4|IL6	-0.697556	0	2	0	0	-8.68205	93.8667
	1	-7.72233	GO:0034599	M1	1	0	GO Biological Processes	19	cellular response to oxidative stress	19_GO:0050896 response to stimulus	-7.72233	32.3678	13.5795	28160	290	18	6	33.3333	11.1111	1956|3315|3569|3586|4846|653361	EGFR|HSPB1|IL6|IL10|NOS3|NCF1	-4.37911	0	3	1	1	-7.72233	134.095
	1	-7.43274	GO:0010035	M1	1	0	GO Biological Processes	19	response to inorganic substance	19_GO:0050896 response to stimulus	-7.43274	19.0786	11.0673	28160	574	18	7	38.8889	11.4904	1544|1956|3569|3586|4846|5444|653361	CYP1A2|EGFR|IL6|IL10|NOS3|PON1|NCF1	-4.37911	0	3	0	0	-7.72233	134.095
	1	-7.41687	GO:0034614	M1	1	0	GO Biological Processes	19	cellular response to reactive oxygen species	19_GO:0050896 response to stimulus	-7.41687	50.4659	15.6179	28160	155	18	5	27.7778	10.5572	1956|3569|3586|4846|653361	EGFR|IL6|IL10|NOS3|NCF1	-4.37911	0	3	0	0	-7.72233	134.095
	1	-7.32007	GO:0062197	M1	1	0	GO Biological Processes	19	cellular response to chemical stress	19_GO:0050896 response to stimulus	-7.32007	27.6893	12.5031	28160	339	18	6	33.3333	11.1111	1956|3315|3569|3586|4846|653361	EGFR|HSPB1|IL6|IL10|NOS3|NCF1	-4.37911	0	3	0	0	-7.72233	134.095
	1	-7.29742	GO:0032496	M1	1	0	GO Biological Processes	19	response to lipopolysaccharide	19_GO:0044419 biological process involved in interspecies interaction between organisms	-7.29742	27.4464	12.4447	28160	342	18	6	33.3333	11.1111	1544|3553|3569|3586|4846|5467	CYP1A2|IL1B|IL6|IL10|NOS3|PPARD	-4.37911	0	3	0	0	-7.72233	134.095
	1	-7.15146	GO:0002237	M1	1	0	GO Biological Processes	19	response to molecule of bacterial origin	19_GO:0044419 biological process involved in interspecies interaction between organisms	-7.15146	25.93	12.0736	28160	362	18	6	33.3333	11.1111	1544|3553|3569|3586|4846|5467	CYP1A2|IL1B|IL6|IL10|NOS3|PPARD	-4.31613	0	3	0	0	-7.72233	134.095
	1	-6.96707	GO:0050727	M1	1	0	GO Biological Processes	19	regulation of inflammatory response	19_GO:0050896 response to stimulus	-6.96707	24.1302	11.6179	28160	389	18	6	33.3333	11.1111	1956|3553|3569|3586|5467|653361	EGFR|IL1B|IL6|IL10|PPARD|NCF1	-4.18499	0	3	0	0	-7.72233	134.095
	1	-6.62973	GO:0000302	M1	1	0	GO Biological Processes	19	response to reactive oxygen species	19_GO:0050896 response to stimulus	-6.62973	35.0772	12.9209	28160	223	18	5	27.7778	10.5572	1956|3569|3586|4846|653361	EGFR|IL6|IL10|NOS3|NCF1	-3.98898	0	3	0	0	-7.72233	134.095
	1	-6.59498	GO:0006979	M1	1	0	GO Biological Processes	19	response to oxidative stress	19_GO:0050896 response to stimulus	-6.59498	20.8593	10.7403	28160	450	18	6	33.3333	11.1111	1956|3315|3569|3586|4846|653361	EGFR|HSPB1|IL6|IL10|NOS3|NCF1	-3.98898	0	3	0	0	-7.72233	134.095
	1	-5.97315	GO:0071396	M1	1	0	GO Biological Processes	19	cellular response to lipid	19_GO:0050896 response to stimulus	-5.97315	16.3246	9.38977	28160	575	18	6	33.3333	11.1111	1956|2100|3553|3569|3586|5467	EGFR|ESR2|IL1B|IL6|IL10|PPARD	-3.50854	0	3	0	0	-7.72233	134.095
	1	-5.84865	GO:0097421	M1	1	0	GO Biological Processes	19	liver regeneration	19_GO:0032502 developmental process	-5.84865	134.095	19.9259	28160	35	18	3	16.6667	8.7841	1956|3569|3586	EGFR|IL6|IL10	-3.43692	0	3	0	0	-7.72233	134.095
	1	-5.76301	GO:0031347	M1	1	0	GO Biological Processes	19	regulation of defense response	19_GO:0050896 response to stimulus	-5.76301	15.0187	8.96337	28160	625	18	6	33.3333	11.1111	1956|3553|3569|3586|5467|653361	EGFR|IL1B|IL6|IL10|PPARD|NCF1	-3.39362	0	3	0	0	-7.72233	134.095
	1	-5.75817	GO:0032355	M1	1	0	GO Biological Processes	19	response to estradiol	19_GO:0050896 response to stimulus	-5.75817	44.3814	13.0603	28160	141	18	4	22.2222	9.79908	1544|1956|2100|3586	CYP1A2|EGFR|ESR2|IL10	-3.39362	0	3	0	0	-7.72233	134.095
	1	-5.73895	GO:0071392	M1	1	0	GO Biological Processes	19	cellular response to estradiol stimulus	19_GO:0050896 response to stimulus	-5.73895	123.509	19.1119	28160	38	18	3	16.6667	8.7841	1956|2100|3586	EGFR|ESR2|IL10	-3.3872	0	3	0	0	-7.72233	134.095
	1	-5.733	GO:0048545	M1	1	0	GO Biological Processes	19	response to steroid hormone	19_GO:0050896 response to stimulus	-5.733	23.0744	10.3412	28160	339	18	5	27.7778	10.5572	1956|2100|3569|3586|5467	EGFR|ESR2|IL6|IL10|PPARD	-3.3872	0	3	0	0	-7.72233	134.095
	1	-5.68954	GO:0045765	M1	1	0	GO Biological Processes	19	regulation of angiogenesis	19_GO:0032502 developmental process	-5.68954	22.6076	10.2277	28160	346	18	5	27.7778	10.5572	3315|3553|3569|3586|4846	HSPB1|IL1B|IL6|IL10|NOS3	-3.34981	0	3	0	0	-7.72233	134.095
	1	-5.653	GO:1901342	M1	1	0	GO Biological Processes	19	regulation of vasculature development	19_GO:0032502 developmental process	-5.653	22.2222	10.1332	28160	352	18	5	27.7778	10.5572	3315|3553|3569|3586|4846	HSPB1|IL1B|IL6|IL10|NOS3	-3.32517	0	3	0	0	-7.72233	134.095
	1	-5.33664	GO:0048660	M1	1	0	GO Biological Processes	19	regulation of smooth muscle cell proliferation	19_GO:0050789 regulation of biological process	-5.33664	34.7654	11.4935	28160	180	18	4	22.2222	9.79908	1956|3569|3586|5467	EGFR|IL6|IL10|PPARD	-3.06455	0	3	0	0	-7.72233	134.095
	1	-5.32711	GO:0045766	M1	1	0	GO Biological Processes	19	positive regulation of angiogenesis	19_GO:0048518 positive regulation of biological process	-5.32711	34.5734	11.46	28160	181	18	4	22.2222	9.79908	3315|3553|3586|4846	HSPB1|IL1B|IL10|NOS3	-3.06455	0	3	0	0	-7.72233	134.095
	1	-5.32711	GO:1904018	M1	1	0	GO Biological Processes	19	positive regulation of vasculature development	19_GO:0048518 positive regulation of biological process	-5.32711	34.5734	11.46	28160	181	18	4	22.2222	9.79908	3315|3553|3586|4846	HSPB1|IL1B|IL10|NOS3	-3.06455	0	3	0	0	-7.72233	134.095
	1	-5.31299	GO:0009617	M1	1	0	GO Biological Processes	19	response to bacterium	19_GO:0044419 biological process involved in interspecies interaction between organisms	-5.31299	12.549	8.09642	28160	748	18	6	33.3333	11.1111	1544|3553|3569|3586|4846|5467	CYP1A2|IL1B|IL6|IL10|NOS3|PPARD	-3.05545	0	3	0	0	-7.72233	134.095
	1	-5.29884	GO:0048659	M1	1	0	GO Biological Processes	19	smooth muscle cell proliferation	19_GO:0009987 cellular process	-5.29884	34.0097	11.3612	28160	184	18	4	22.2222	9.79908	1956|3569|3586|5467	EGFR|IL6|IL10|PPARD	-3.04626	0	3	0	0	-7.72233	134.095
	1	-5.17286	GO:0031099	M1	1	0	GO Biological Processes	19	regeneration	19_GO:0032502 developmental process	-5.17286	31.6049	10.9297	28160	198	18	4	22.2222	9.79908	1956|3569|3586|5467	EGFR|IL6|IL10|PPARD	-2.93484	0	3	0	0	-7.72233	134.095
	1	-5.08836	GO:0071222	M1	1	0	GO Biological Processes	19	cellular response to lipopolysaccharide	19_GO:0044419 biological process involved in interspecies interaction between organisms	-5.08836	30.0855	10.648	28160	208	18	4	22.2222	9.79908	3553|3569|3586|5467	IL1B|IL6|IL10|PPARD	-2.86902	0	3	0	0	-7.72233	134.095
	1	-4.99231	GO:0071219	M1	1	0	GO Biological Processes	19	cellular response to molecule of bacterial origin	19_GO:0044419 biological process involved in interspecies interaction between organisms	-4.99231	28.4444	10.3352	28160	220	18	4	22.2222	9.79908	3553|3569|3586|5467	IL1B|IL6|IL10|PPARD	-2.80551	0	3	0	0	-7.72233	134.095
	1	-4.82473	GO:0014823	M1	1	0	GO Biological Processes	19	response to activity	19_GO:0050896 response to stimulus	-4.82473	61.7544	13.4129	28160	76	18	3	16.6667	8.7841	3569|3586|5467	IL6|IL10|PPARD	-2.67299	0	3	0	0	-7.72233	134.095
	1	-4.82473	GO:0031100	M1	1	0	GO Biological Processes	19	animal organ regeneration	19_GO:0032502 developmental process	-4.82473	61.7544	13.4129	28160	76	18	3	16.6667	8.7841	1956|3569|3586	EGFR|IL6|IL10	-2.67299	0	3	0	0	-7.72233	134.095
	1	-4.80845	GO:0071216	M1	1	0	GO Biological Processes	19	cellular response to biotic stimulus	19_GO:0050896 response to stimulus	-4.80845	25.542	9.75755	28160	245	18	4	22.2222	9.79908	3553|3569|3586|5467	IL1B|IL6|IL10|PPARD	-2.6606	0	3	0	0	-7.72233	134.095
	1	-4.78769	GO:0033002	M1	1	0	GO Biological Processes	19	muscle cell proliferation	19_GO:0009987 cellular process	-4.78769	25.233	9.69403	28160	248	18	4	22.2222	9.79908	1956|3569|3586|5467	EGFR|IL6|IL10|PPARD	-2.64371	0	3	0	0	-7.72233	134.095
	1	-4.7072	GO:0051091	M1	1	0	GO Biological Processes	19	positive regulation of DNA-binding transcription factor activity	19_GO:0050789 regulation of biological process	-4.7072	24.0684	9.45081	28160	260	18	4	22.2222	9.79908	2100|3553|3569|3586	ESR2|IL1B|IL6|IL10	-2.5746	0	3	0	0	-7.72233	134.095
	1	-4.58427	GO:0071407	M1	1	0	GO Biological Processes	19	cellular response to organic cyclic compound	19_GO:0050896 response to stimulus	-4.58427	13.3713	7.64722	28160	585	18	5	27.7778	10.5572	1956|2100|3553|3586|5467	EGFR|ESR2|IL1B|IL10|PPARD	-2.47	0	3	0	0	-7.72233	134.095
	1	-4.53165	GO:0001525	M1	1	0	GO Biological Processes	19	angiogenesis	19_GO:0032502 developmental process	-4.53165	13.037	7.53742	28160	600	18	5	27.7778	10.5572	3315|3553|3569|3586|4846	HSPB1|IL1B|IL6|IL10|NOS3	-2.42801	0	3	0	0	-7.72233	134.095
	1	-4.50671	GO:0002718	M1	1	0	GO Biological Processes	19	regulation of cytokine production involved in immune response	19_GO:0002376 immune system process	-4.50671	48.3849	11.823	28160	97	18	3	16.6667	8.7841	3553|3569|3586	IL1B|IL6|IL10	-2.41002	0	3	0	0	-7.72233	134.095
	1	-4.50671	GO:0032642	M1	1	0	GO Biological Processes	19	regulation of chemokine production	19_GO:0032501 multicellular organismal process	-4.50671	48.3849	11.823	28160	97	18	3	16.6667	8.7841	3553|3569|3586	IL1B|IL6|IL10	-2.41002	0	3	0	0	-7.72233	134.095
	1	-4.49338	GO:0002367	M1	1	0	GO Biological Processes	19	cytokine production involved in immune response	19_GO:0002376 immune system process	-4.49338	47.8912	11.7601	28160	98	18	3	16.6667	8.7841	3553|3569|3586	IL1B|IL6|IL10	-2.40691	0	3	0	0	-7.72233	134.095
	1	-4.49338	GO:0032602	M1	1	0	GO Biological Processes	19	chemokine production	19_GO:0032501 multicellular organismal process	-4.49338	47.8912	11.7601	28160	98	18	3	16.6667	8.7841	3553|3569|3586	IL1B|IL6|IL10	-2.40691	0	3	0	0	-7.72233	134.095
	1	-4.44142	GO:0032677	M1	1	0	GO Biological Processes	19	regulation of interleukin-8 production	19_GO:0032501 multicellular organismal process	-4.44142	46.0131	11.518	28160	102	18	3	16.6667	8.7841	3553|3569|3586	IL1B|IL6|IL10	-2.3588	0	3	0	0	-7.72233	134.095
	1	-4.42876	GO:0032637	M1	1	0	GO Biological Processes	19	interleukin-8 production	19_GO:0032501 multicellular organismal process	-4.42876	45.5663	11.4597	28160	103	18	3	16.6667	8.7841	3553|3569|3586	IL1B|IL6|IL10	-2.3588	0	3	0	0	-7.72233	134.095
	1	-4.41622	GO:0048661	M1	1	0	GO Biological Processes	19	positive regulation of smooth muscle cell proliferation	19_GO:0048518 positive regulation of biological process	-4.41622	45.1282	11.4022	28160	104	18	3	16.6667	8.7841	1956|3569|3586	EGFR|IL6|IL10	-2.3495	0	3	0	0	-7.72233	134.095
	1	-4.24772	GO:0002697	M1	1	0	GO Biological Processes	19	regulation of immune effector process	19_GO:0002376 immune system process	-4.24772	18.3513	8.15276	28160	341	18	4	22.2222	9.79908	3553|3569|3586|653361	IL1B|IL6|IL10|NCF1	-2.22675	0	3	0	0	-7.72233	134.095
	1	-4.24168	GO:0002702	M1	1	0	GO Biological Processes	19	positive regulation of production of molecular mediator of immune response	19_GO:0002376 immune system process	-4.24168	39.4398	10.6273	28160	119	18	3	16.6667	8.7841	3553|3569|3586	IL1B|IL6|IL10	-2.2236	0	3	0	0	-7.72233	134.095
	1	-4.2335	GO:0048514	M1	1	0	GO Biological Processes	19	blood vessel morphogenesis	19_GO:0032502 developmental process	-4.2335	11.2875	6.93485	28160	693	18	5	27.7778	10.5572	3315|3553|3569|3586|4846	HSPB1|IL1B|IL6|IL10|NOS3	-2.21828	0	3	0	0	-7.72233	134.095
	1	-4.13743	GO:0032612	M1	1	0	GO Biological Processes	19	interleukin-1 production	19_GO:0032501 multicellular organismal process	-4.13743	36.3824	10.1866	28160	129	18	3	16.6667	8.7841	3315|3569|3586	HSPB1|IL6|IL10	-2.1307	0	3	0	0	-7.72233	134.095
	1	-4.13743	GO:0032652	M1	1	0	GO Biological Processes	19	regulation of interleukin-1 production	19_GO:0032501 multicellular organismal process	-4.13743	36.3824	10.1866	28160	129	18	3	16.6667	8.7841	3315|3569|3586	HSPB1|IL6|IL10	-2.1307	0	3	0	0	-7.72233	134.095
	1	-4.01447	GO:0001568	M1	1	0	GO Biological Processes	19	blood vessel development	19_GO:0032502 developmental process	-4.01447	10.1456	6.51203	28160	771	18	5	27.7778	10.5572	3315|3553|3569|3586|4846	HSPB1|IL1B|IL6|IL10|NOS3	-2.04448	0	3	0	0	-7.72233	134.095
	1	-3.99335	GO:0008285	M1	1	0	GO Biological Processes	19	negative regulation of cell population proliferation	19_GO:0048519 negative regulation of biological process	-3.99335	10.0414	6.4721	28160	779	18	5	27.7778	10.5572	3553|3569|3586|4846|5467	IL1B|IL6|IL10|NOS3|PPARD	-2.02929	0	3	0	0	-7.72233	134.095
	1	-3.96912	GO:0001889	M1	1	0	GO Biological Processes	19	liver development	19_GO:0032502 developmental process	-3.96912	31.9274	9.50802	28160	147	18	3	16.6667	8.7841	1956|3569|3586	EGFR|IL6|IL10	-2.01261	0	3	0	0	-7.72233	134.095
	1	-3.9604	GO:0051384	M1	1	0	GO Biological Processes	19	response to glucocorticoid	19_GO:0050896 response to stimulus	-3.9604	31.7117	9.47393	28160	148	18	3	16.6667	8.7841	1956|3569|3586	EGFR|IL6|IL10	-2.00638	0	3	0	0	-7.72233	134.095
	1	-3.94314	GO:0061008	M1	1	0	GO Biological Processes	19	hepaticobiliary system development	19_GO:0032502 developmental process	-3.94314	31.2889	9.40675	28160	150	18	3	16.6667	8.7841	1956|3569|3586	EGFR|IL6|IL10	-1.9965	0	3	0	0	-7.72233	134.095
	1	-3.82856	GO:0032635	M1	1	0	GO Biological Processes	19	interleukin-6 production	19_GO:0032501 multicellular organismal process	-3.82856	28.6179	8.97081	28160	164	18	3	16.6667	8.7841	3553|3569|3586	IL1B|IL6|IL10	-1.89632	0	3	0	0	-7.72233	134.095
	1	-3.82856	GO:0032675	M1	1	0	GO Biological Processes	19	regulation of interleukin-6 production	19_GO:0032501 multicellular organismal process	-3.82856	28.6179	8.97081	28160	164	18	3	16.6667	8.7841	3553|3569|3586	IL1B|IL6|IL10	-1.89632	0	3	0	0	-7.72233	134.095
	1	-3.82039	GO:0051090	M1	1	0	GO Biological Processes	19	regulation of DNA-binding transcription factor activity	19_GO:0050789 regulation of biological process	-3.82039	14.2222	7.06971	28160	440	18	4	22.2222	9.79908	2100|3553|3569|3586	ESR2|IL1B|IL6|IL10	-1.8905	0	3	0	0	-7.72233	134.095
	1	-3.81302	GO:0002700	M1	1	0	GO Biological Processes	19	regulation of production of molecular mediator of immune response	19_GO:0002376 immune system process	-3.81302	28.2731	8.91299	28160	166	18	3	16.6667	8.7841	3553|3569|3586	IL1B|IL6|IL10	-1.88547	0	3	0	0	-7.72233	134.095
	1	-3.80532	GO:0031960	M1	1	0	GO Biological Processes	19	response to corticosteroid	19_GO:0050896 response to stimulus	-3.80532	28.1038	8.88446	28160	167	18	3	16.6667	8.7841	1956|3569|3586	EGFR|IL6|IL10	-1.88472	0	3	0	0	-7.72233	134.095
	1	-3.79767	GO:0002706	M1	1	0	GO Biological Processes	19	regulation of lymphocyte mediated immunity	19_GO:0002376 immune system process	-3.79767	27.9365	8.85618	28160	168	18	3	16.6667	8.7841	3553|3569|3586	IL1B|IL6|IL10	-1.88164	0	3	0	0	-7.72233	134.095
	1	-3.79767	GO:0002822	M1	1	0	GO Biological Processes	19	regulation of adaptive immune response based on somatic recombination of immune receptors built from immunoglobulin superfamily domains	19_GO:0002376 immune system process	-3.79767	27.9365	8.85618	28160	168	18	3	16.6667	8.7841	3553|3569|3586	IL1B|IL6|IL10	-1.88164	0	3	0	0	-7.72233	134.095
	1	-3.78295	GO:0050673	M1	1	0	GO Biological Processes	19	epithelial cell proliferation	19_GO:0009987 cellular process	-3.78295	13.9062	6.97996	28160	450	18	4	22.2222	9.79908	1956|3569|3586|5467	EGFR|IL6|IL10|PPARD	-1.8692	0	3	0	0	-7.72233	134.095
	1	-3.76752	GO:0042129	M1	1	0	GO Biological Processes	19	regulation of T cell proliferation	19_GO:0002376 immune system process	-3.76752	27.2868	8.74548	28160	172	18	3	16.6667	8.7841	3553|3569|3586	IL1B|IL6|IL10	-1.85602	0	3	0	0	-7.72233	134.095
	1	-3.72128	GO:0001819	M1	1	0	GO Biological Processes	19	positive regulation of cytokine production	19_GO:0048518 positive regulation of biological process	-3.72128	13.4	6.83378	28160	467	18	4	22.2222	9.79908	3315|3553|3569|3586	HSPB1|IL1B|IL6|IL10	-1.81647	0	3	0	0	-7.72233	134.095
	1	-3.70934	GO:0032640	M1	1	0	GO Biological Processes	19	tumor necrosis factor production	19_GO:0032501 multicellular organismal process	-3.70934	26.0741	8.53502	28160	180	18	3	16.6667	8.7841	3315|3569|3586	HSPB1|IL6|IL10	-1.80894	0	3	0	0	-7.72233	134.095
	1	-3.70934	GO:0032680	M1	1	0	GO Biological Processes	19	regulation of tumor necrosis factor production	19_GO:0032501 multicellular organismal process	-3.70934	26.0741	8.53502	28160	180	18	3	16.6667	8.7841	3315|3569|3586	HSPB1|IL6|IL10	-1.80894	0	3	0	0	-7.72233	134.095
	1	-3.6882	GO:0002819	M1	1	0	GO Biological Processes	19	regulation of adaptive immune response	19_GO:0002376 immune system process	-3.6882	25.6466	8.4596	28160	183	18	3	16.6667	8.7841	3553|3569|3586	IL1B|IL6|IL10	-1.79217	0	3	0	0	-7.72233	134.095
	1	-3.66742	GO:0071706	M1	1	0	GO Biological Processes	19	tumor necrosis factor superfamily cytokine production	19_GO:0032501 multicellular organismal process	-3.66742	25.233	8.38597	28160	186	18	3	16.6667	8.7841	3315|3569|3586	HSPB1|IL6|IL10	-1.77786	0	3	0	0	-7.72233	134.095
	1	-3.66742	GO:1903555	M1	1	0	GO Biological Processes	19	regulation of tumor necrosis factor superfamily cytokine production	19_GO:0032501 multicellular organismal process	-3.66742	25.233	8.38597	28160	186	18	3	16.6667	8.7841	3315|3569|3586	HSPB1|IL6|IL10	-1.77786	0	3	0	0	-7.72233	134.095
	1	-3.56845	GO:0042098	M1	1	0	GO Biological Processes	19	T cell proliferation	19_GO:0002376 immune system process	-3.56845	23.3499	8.0423	28160	201	18	3	16.6667	8.7841	3553|3569|3586	IL1B|IL6|IL10	-1.68736	0	3	0	0	-7.72233	134.095
	1	-3.43062	GO:2001234	M1	1	0	GO Biological Processes	19	negative regulation of apoptotic signaling pathway	19_GO:0048519 negative regulation of biological process	-3.43062	20.9524	7.58235	28160	224	18	3	16.6667	8.7841	3315|3553|4846	HSPB1|IL1B|NOS3	-1.56801	0	3	0	0	-7.72233	134.095
	1	-3.41933	GO:0050670	M1	1	0	GO Biological Processes	19	regulation of lymphocyte proliferation	19_GO:0002376 immune system process	-3.41933	20.767	7.54562	28160	226	18	3	16.6667	8.7841	3553|3569|3586	IL1B|IL6|IL10	-1.56272	0	3	0	0	-7.72233	134.095
	1	-3.41373	GO:0002703	M1	1	0	GO Biological Processes	19	regulation of leukocyte mediated immunity	19_GO:0002376 immune system process	-3.41373	20.6755	7.52743	28160	227	18	3	16.6667	8.7841	3553|3569|3586	IL1B|IL6|IL10	-1.55958	0	3	0	0	-7.72233	134.095
	1	-3.40815	GO:0032944	M1	1	0	GO Biological Processes	19	regulation of mononuclear cell proliferation	19_GO:0050789 regulation of biological process	-3.40815	20.5848	7.50936	28160	228	18	3	16.6667	8.7841	3553|3569|3586	IL1B|IL6|IL10	-1.55744	0	3	0	0	-7.72233	134.095
	1	-3.35905	GO:0002699	M1	1	0	GO Biological Processes	19	positive regulation of immune effector process	19_GO:0002376 immune system process	-3.35905	19.8031	7.35174	28160	237	18	3	16.6667	8.7841	3553|3569|3586	IL1B|IL6|IL10	-1.51671	0	3	0	0	-7.72233	134.095
	1	-3.31185	GO:0070663	M1	1	0	GO Biological Processes	19	regulation of leukocyte proliferation	19_GO:0050789 regulation of biological process	-3.31185	19.0786	7.20259	28160	246	18	3	16.6667	8.7841	3553|3569|3586	IL1B|IL6|IL10	-1.4784	0	3	0	0	-7.72233	134.095
	1	-3.28885	GO:0006935	M1	1	0	GO Biological Processes	19	chemotaxis	19_GO:0040011 locomotion	-3.28885	10.3094	5.86404	28160	607	18	4	22.2222	9.79908	3315|3569|3586|5328	HSPB1|IL6|IL10|PLAU	-1.45915	0	3	0	0	-7.72233	134.095
	1	-3.28079	GO:0042330	M1	1	0	GO Biological Processes	19	taxis	19_GO:0040011 locomotion	-3.28079	10.2587	5.84681	28160	610	18	4	22.2222	9.79908	3315|3569|3586|5328	HSPB1|IL6|IL10|PLAU	-1.45294	0	3	0	0	-7.72233	134.095
	1	-3.17715	GO:0050865	M1	1	0	GO Biological Processes	19	regulation of cell activation	19_GO:0050789 regulation of biological process	-3.17715	9.62735	5.62803	28160	650	18	4	22.2222	9.79908	3553|3569|3586|4846	IL1B|IL6|IL10|NOS3	-1.35849	0	3	0	0	-7.72233	134.095
	1	-3.1622	GO:0002252	M1	1	0	GO Biological Processes	19	immune effector process	19_GO:0002376 immune system process	-3.1622	9.5393	5.59685	28160	656	18	4	22.2222	9.79908	3553|3569|3586|653361	IL1B|IL6|IL10|NCF1	-1.34696	0	3	0	0	-7.72233	134.095
	1	-3.13059	GO:0022409	M1	1	0	GO Biological Processes	19	positive regulation of cell-cell adhesion	19_GO:0022610 biological adhesion	-3.13059	16.5258	6.65068	28160	284	18	3	16.6667	8.7841	3553|3569|3586	IL1B|IL6|IL10	-1.31913	0	3	0	0	-7.72233	134.095
	1	-3.10429	GO:0046651	M1	1	0	GO Biological Processes	19	lymphocyte proliferation	19_GO:0002376 immune system process	-3.10429	16.1839	6.57327	28160	290	18	3	16.6667	8.7841	3553|3569|3586	IL1B|IL6|IL10	-1.29462	0	3	0	0	-7.72233	134.095
	1	-3.09565	GO:0060485	M1	1	0	GO Biological Processes	19	mesenchyme development	19_GO:0032502 developmental process	-3.09565	16.0731	6.54798	28160	292	18	3	16.6667	8.7841	3553|3569|4846	IL1B|IL6|NOS3	-1.28776	0	3	0	0	-7.72233	134.095
	1	-3.09136	GO:0032943	M1	1	0	GO Biological Processes	19	mononuclear cell proliferation	19_GO:0009987 cellular process	-3.09136	16.0182	6.53543	28160	293	18	3	16.6667	8.7841	3553|3569|3586	IL1B|IL6|IL10	-1.28523	0	3	0	0	-7.72233	134.095
	1	-3.02463	GO:0002440	M1	1	0	GO Biological Processes	19	production of molecular mediator of immune response	19_GO:0002376 immune system process	-3.02463	15.1888	6.34266	28160	309	18	3	16.6667	8.7841	3553|3569|3586	IL1B|IL6|IL10	-1.22725	0	3	0	0	-7.72233	134.095
	1	-3.01252	GO:0060326	M1	1	0	GO Biological Processes	19	cell chemotaxis	19_GO:0040011 locomotion	-3.01252	15.0427	6.30811	28160	312	18	3	16.6667	8.7841	3315|3569|3586	HSPB1|IL6|IL10	-1.21734	0	3	0	0	-7.72233	134.095
	1	-2.98082	GO:0070661	M1	1	0	GO Biological Processes	19	leukocyte proliferation	19_GO:0009987 cellular process	-2.98082	14.6667	6.21828	28160	320	18	3	16.6667	8.7841	3553|3569|3586	IL1B|IL6|IL10	-1.192	0	3	0	0	-7.72233	134.095
	1	-2.94331	GO:0030155	M1	1	0	GO Biological Processes	19	regulation of cell adhesion	19_GO:0022610 biological adhesion	-2.94331	8.33259	5.15108	28160	751	18	4	22.2222	9.79908	3553|3569|3586|5328	IL1B|IL6|IL10|PLAU	-1.16026	0	3	0	0	-7.72233	134.095
	1	-2.94234	GO:0050863	M1	1	0	GO Biological Processes	19	regulation of T cell activation	19_GO:0002376 immune system process	-2.94234	14.2222	6.11044	28160	330	18	3	16.6667	8.7841	3553|3569|3586	IL1B|IL6|IL10	-1.16026	0	3	0	0	-7.72233	134.095
	1	-2.91984	GO:1903037	M1	1	0	GO Biological Processes	19	regulation of leukocyte cell-cell adhesion	19_GO:0022610 biological adhesion	-2.91984	13.9683	6.04796	28160	336	18	3	16.6667	8.7841	3553|3569|3586	IL1B|IL6|IL10	-1.13942	0	3	0	0	-7.72233	134.095
	1	-2.86537	GO:0002449	M1	1	0	GO Biological Processes	19	lymphocyte mediated immunity	19_GO:0002376 immune system process	-2.86537	13.3713	5.89854	28160	351	18	3	16.6667	8.7841	3553|3569|3586	IL1B|IL6|IL10	-1.08661	0	3	0	0	-7.72233	134.095
	1	-2.84776	GO:2001233	M1	1	0	GO Biological Processes	19	regulation of apoptotic signaling pathway	19_GO:0023052 signaling	-2.84776	13.1835	5.85075	28160	356	18	3	16.6667	8.7841	3315|3553|4846	HSPB1|IL1B|NOS3	-1.07065	0	3	0	0	-7.72233	134.095
	1	-2.84427	GO:0002460	M1	1	0	GO Biological Processes	19	adaptive immune response based on somatic recombination of immune receptors built from immunoglobulin superfamily domains	19_GO:0002376 immune system process	-2.84427	13.1466	5.84131	28160	357	18	3	16.6667	8.7841	3553|3569|3586	IL1B|IL6|IL10	-1.07003	0	3	0	0	-7.72233	134.095
	1	-2.84384	GO:0001817	M1	1	0	GO Biological Processes	19	regulation of cytokine production	19_GO:0032501 multicellular organismal process	-2.84384	7.83201	4.95477	28160	799	18	4	22.2222	9.79908	3315|3553|3569|3586	HSPB1|IL1B|IL6|IL10	-1.07003	0	3	0	0	-7.72233	134.095
	1	-2.8304	GO:0051052	M1	1	0	GO Biological Processes	19	regulation of DNA metabolic process	19_GO:0050789 regulation of biological process	-2.8304	13.0009	5.80392	28160	361	18	3	16.6667	8.7841	1956|3569|3586	EGFR|IL6|IL10	-1.05985	0	3	0	0	-7.72233	134.095
	1	-2.82696	GO:0051251	M1	1	0	GO Biological Processes	19	positive regulation of lymphocyte activation	19_GO:0002376 immune system process	-2.82696	12.965	5.79466	28160	362	18	3	16.6667	8.7841	3553|3569|3586	IL1B|IL6|IL10	-1.05966	0	3	0	0	-7.72233	134.095
	1	-2.79644	GO:0007159	M1	1	0	GO Biological Processes	19	leukocyte cell-cell adhesion	19_GO:0022610 biological adhesion	-2.79644	12.6505	5.71297	28160	371	18	3	16.6667	8.7841	3553|3569|3586	IL1B|IL6|IL10	-1.03554	0	3	0	0	-7.72233	134.095
	1	-2.78977	GO:0030098	M1	1	0	GO Biological Processes	19	lymphocyte differentiation	19_GO:0002376 immune system process	-2.78977	12.5827	5.69521	28160	373	18	3	16.6667	8.7841	3553|3569|3586	IL1B|IL6|IL10	-1.03204	0	3	0	0	-7.72233	134.095
	1	-2.72816	GO:0050678	M1	1	0	GO Biological Processes	19	regulation of epithelial cell proliferation	19_GO:0050789 regulation of biological process	-2.72816	11.9728	5.53293	28160	392	18	3	16.6667	8.7841	1956|3586|5467	EGFR|IL10|PPARD	-0.975147	0	3	0	0	-7.72233	134.095
	1	-2.67566	GO:0002696	M1	1	0	GO Biological Processes	19	positive regulation of leukocyte activation	19_GO:0002376 immune system process	-2.67566	11.4751	5.39697	28160	409	18	3	16.6667	8.7841	3553|3569|3586	IL1B|IL6|IL10	-0.924208	0	3	0	0	-7.72233	134.095
	1	-2.64291	GO:0050867	M1	1	0	GO Biological Processes	19	positive regulation of cell activation	19_GO:0048518 positive regulation of biological process	-2.64291	11.1746	5.3132	28160	420	18	3	16.6667	8.7841	3553|3569|3586	IL1B|IL6|IL10	-0.897638	0	3	0	0	-7.72233	134.095
	1	-2.62543	GO:1903131	M1	1	0	GO Biological Processes	19	mononuclear cell differentiation	19_GO:0002376 immune system process	-2.62543	11.0172	5.26881	28160	426	18	3	16.6667	8.7841	3553|3569|3586	IL1B|IL6|IL10	-0.883213	0	3	0	0	-7.72233	134.095
	1	-2.59405	GO:0045785	M1	1	0	GO Biological Processes	19	positive regulation of cell adhesion	19_GO:0022610 biological adhesion	-2.59405	10.7399	5.1897	28160	437	18	3	16.6667	8.7841	3553|3569|3586	IL1B|IL6|IL10	-0.854867	0	3	0	0	-7.72233	134.095
	1	-2.58563	GO:0048732	M1	1	0	GO Biological Processes	19	gland development	19_GO:0032502 developmental process	-2.58563	10.6667	5.16861	28160	440	18	3	16.6667	8.7841	1956|3569|3586	EGFR|IL6|IL10	-0.85097	0	3	0	0	-7.72233	134.095
	1	-2.58006	GO:0002443	M1	1	0	GO Biological Processes	19	leukocyte mediated immunity	19_GO:0002376 immune system process	-2.58006	10.6184	5.15467	28160	442	18	3	16.6667	8.7841	3553|3569|3586	IL1B|IL6|IL10	-0.84689	0	3	0	0	-7.72233	134.095
	1	-2.55802	GO:0022407	M1	1	0	GO Biological Processes	19	regulation of cell-cell adhesion	19_GO:0022610 biological adhesion	-2.55802	10.4296	5.09976	28160	450	18	3	16.6667	8.7841	3553|3569|3586	IL1B|IL6|IL10	-0.82783	0	3	0	0	-7.72233	134.095
	1	-2.46882	GO:0042110	M1	1	0	GO Biological Processes	19	T cell activation	19_GO:0002376 immune system process	-2.46882	9.69697	4.88097	28160	484	18	3	16.6667	8.7841	3553|3569|3586	IL1B|IL6|IL10	-0.744519	0	3	0	0	-7.72233	134.095
	1	-2.39316	GO:0051249	M1	1	0	GO Biological Processes	19	regulation of lymphocyte activation	19_GO:0002376 immune system process	-2.39316	9.11327	4.69957	28160	515	18	3	16.6667	8.7841	3553|3569|3586	IL1B|IL6|IL10	-0.67897	0	3	0	0	-7.72233	134.095
	1	-2.33114	GO:0002521	M1	1	0	GO Biological Processes	19	leukocyte differentiation	19_GO:0002376 immune system process	-2.33114	8.65929	4.55365	28160	542	18	3	16.6667	8.7841	3553|3569|3586	IL1B|IL6|IL10	-0.621219	0	3	0	0	-7.72233	134.095
	1	-2.25763	GO:0050778	M1	1	0	GO Biological Processes	19	positive regulation of immune response	19_GO:0002376 immune system process	-2.25763	8.14815	4.38373	28160	576	18	3	16.6667	8.7841	3553|3569|3586	IL1B|IL6|IL10	-0.55053	0	3	0	0	-7.72233	134.095
	1	-2.19658	GO:0002694	M1	1	0	GO Biological Processes	19	regulation of leukocyte activation	19_GO:0002376 immune system process	-2.19658	7.74477	4.24501	28160	606	18	3	16.6667	8.7841	3553|3569|3586	IL1B|IL6|IL10	-0.493671	0	3	0	0	-7.72233	134.095
	1	-7.59224	GO:0062013	M1	1	0	GO Biological Processes	19	positive regulation of small molecule metabolic process	19_GO:0048518 positive regulation of biological process	-7.59224	54.7009	16.2819	28160	143	18	5	27.7778	10.5572	3553|3643|4846|5467|9619	IL1B|INSR|NOS3|PPARD|ABCG1	-4.37911	0	4	1	1	-7.59224	82.3392
	1	-6.83673	GO:0006809	M1	1	0	GO Biological Processes	19	nitric oxide biosynthetic process	19_GO:0008152 metabolic process	-6.83673	82.3392	17.9574	28160	76	18	4	22.2222	9.79908	3553|3586|3643|4846	IL1B|IL10|INSR|NOS3	-4.13104	0	4	0	0	-7.59224	82.3392
	1	-6.72473	GO:0046209	M1	1	0	GO Biological Processes	19	nitric oxide metabolic process	19_GO:0008152 metabolic process	-6.72473	77.2565	17.3819	28160	81	18	4	22.2222	9.79908	3553|3586|3643|4846	IL1B|IL10|INSR|NOS3	-4.05915	0	4	0	0	-7.59224	82.3392
	1	-6.70319	GO:2001057	M1	1	0	GO Biological Processes	19	reactive nitrogen species metabolic process	19_GO:0008152 metabolic process	-6.70319	76.3144	17.2731	28160	82	18	4	22.2222	9.79908	3553|3586|3643|4846	IL1B|IL10|INSR|NOS3	-4.05019	0	4	0	0	-7.59224	82.3392
	1	-5.75826	GO:0062012	M1	1	0	GO Biological Processes	19	regulation of small molecule metabolic process	19_GO:0050789 regulation of biological process	-5.75826	23.3499	10.4075	28160	335	18	5	27.7778	10.5572	3553|3643|4846|5467|9619	IL1B|INSR|NOS3|PPARD|ABCG1	-3.39362	0	4	0	0	-7.59224	82.3392
	1	-5.09153	GO:0045428	M1	1	0	GO Biological Processes	19	regulation of nitric oxide biosynthetic process	19_GO:0050789 regulation of biological process	-5.09153	75.6989	14.8915	28160	62	18	3	16.6667	8.7841	3553|3586|3643	IL1B|IL10|INSR	-2.86902	0	4	0	0	-7.59224	82.3392
	1	-5.04984	GO:0080164	M1	1	0	GO Biological Processes	19	regulation of nitric oxide metabolic process	19_GO:0050789 regulation of biological process	-5.04984	73.3333	14.6512	28160	64	18	3	16.6667	8.7841	3553|3586|3643	IL1B|IL10|INSR	-2.83955	0	4	0	0	-7.59224	82.3392
	1	-4.33176	GO:1904659	M1	1	0	GO Biological Processes	19	glucose transmembrane transport	19_GO:0051179 localization	-4.33176	42.2823	11.0213	28160	111	18	3	16.6667	8.7841	3553|3643|5467	IL1B|INSR|PPARD	-2.28699	0	4	0	0	-7.59224	82.3392
	1	-4.29723	GO:0008645	M1	1	0	GO Biological Processes	19	hexose transmembrane transport	19_GO:0051179 localization	-4.29723	41.1696	10.8688	28160	114	18	3	16.6667	8.7841	3553|3643|5467	IL1B|INSR|PPARD	-2.26153	0	4	0	0	-7.59224	82.3392
	1	-4.27471	GO:0015749	M1	1	0	GO Biological Processes	19	monosaccharide transmembrane transport	19_GO:0051179 localization	-4.27471	40.4598	10.7704	28160	116	18	3	16.6667	8.7841	3553|3643|5467	IL1B|INSR|PPARD	-2.24497	0	4	0	0	-7.59224	82.3392
	1	-4.2526	GO:0034219	M1	1	0	GO Biological Processes	19	carbohydrate transmembrane transport	19_GO:0051179 localization	-4.2526	39.774	10.6744	28160	118	18	3	16.6667	8.7841	3553|3643|5467	IL1B|INSR|PPARD	-2.22872	0	4	0	0	-7.59224	82.3392
	1	-3.9346	GO:0008643	M1	1	0	GO Biological Processes	19	carbohydrate transport	19_GO:0051179 localization	-3.9346	31.0817	9.37366	28160	151	18	3	16.6667	8.7841	3553|3643|5467	IL1B|INSR|PPARD	-1.99039	0	4	0	0	-7.59224	82.3392
	1	-3.21308	GO:0032868	M1	1	0	GO Biological Processes	19	response to insulin	19_GO:0050896 response to stimulus	-3.21308	17.6441	6.89784	28160	266	18	3	16.6667	8.7841	3553|3586|3643	IL1B|IL10|INSR	-1.39077	0	4	0	0	-7.59224	82.3392
	1	-3.06845	GO:0034330	M1	1	0	GO Biological Processes	19	cell junction organization	19_GO:0009987 cellular process	-3.06845	9.004	5.40352	28160	695	18	4	22.2222	9.79908	43|3553|3586|3643	ACHE|IL1B|IL10|INSR	-1.26758	0	4	0	0	-7.59224	82.3392
	1	-2.65471	GO:0043434	M1	1	0	GO Biological Processes	19	response to peptide hormone	19_GO:0050896 response to stimulus	-2.65471	11.2821	5.3433	28160	416	18	3	16.6667	8.7841	3553|3586|3643	IL1B|IL10|INSR	-0.906361	0	4	0	0	-7.59224	82.3392
	1	-2.62543	GO:0050808	M1	1	0	GO Biological Processes	19	synapse organization	19_GO:0009987 cellular process	-2.62543	11.0172	5.26881	28160	426	18	3	16.6667	8.7841	43|3586|3643	ACHE|IL10|INSR	-0.883213	0	4	0	0	-7.59224	82.3392
	1	-2.61966	GO:0031331	M1	1	0	GO Biological Processes	19	positive regulation of cellular catabolic process	19_GO:0048518 positive regulation of biological process	-2.61966	10.9657	5.25422	28160	428	18	3	16.6667	8.7841	3553|3569|3643	IL1B|IL6|INSR	-0.878965	0	4	0	0	-7.59224	82.3392
	1	-2.44633	GO:0009896	M1	1	0	GO Biological Processes	19	positive regulation of catabolic process	19_GO:0048518 positive regulation of biological process	-2.44633	9.51995	4.82666	28160	493	18	3	16.6667	8.7841	3553|3569|3643	IL1B|IL6|INSR	-0.724942	0	4	0	0	-7.59224	82.3392
	1	-2.40981	GO:1901652	M1	1	0	GO Biological Processes	19	response to peptide	19_GO:0050896 response to stimulus	-2.40981	9.23885	4.73917	28160	508	18	3	16.6667	8.7841	3553|3586|3643	IL1B|IL10|INSR	-0.694189	0	4	0	0	-7.59224	82.3392
	1	-2.2369	GO:0010638	M1	1	0	GO Biological Processes	19	positive regulation of organelle organization	19_GO:0048518 positive regulation of biological process	-2.2369	8.0091	4.33639	28160	586	18	3	16.6667	8.7841	3553|3643|9619	IL1B|INSR|ABCG1	-0.531205	0	4	0	0	-7.59224	82.3392
	1	-2.22872	GO:0034762	M1	1	0	GO Biological Processes	19	regulation of transmembrane transport	19_GO:0051179 localization	-2.22872	7.9548	4.31777	28160	590	18	3	16.6667	8.7841	3553|3643|3757	IL1B|INSR|KCNH2	-0.52442	0	4	0	0	-7.59224	82.3392
	1	-2.03834	GO:1901699	M1	1	0	GO Biological Processes	19	cellular response to nitrogen compound	19_GO:0050896 response to stimulus	-2.03834	6.78227	3.89498	28160	692	18	3	16.6667	8.7841	43|3553|3643	ACHE|IL1B|INSR	-0.338206	0	4	0	0	-7.59224	82.3392
	1	-7.54888	GO:0009611	M1	1	0	GO Biological Processes	19	response to wounding	19_GO:0050896 response to stimulus	-7.54888	19.839	11.3052	28160	552	18	7	38.8889	11.4904	1956|3315|3569|3586|4846|5328|5467	EGFR|HSPB1|IL6|IL10|NOS3|PLAU|PPARD	-4.37911	0	5	1	1	-7.54888	37.8495
	1	-7.52741	GO:0030335	M1	1	0	GO Biological Processes	19	positive regulation of cell migration	19_GO:0040011 locomotion	-7.52741	19.6962	11.2609	28160	556	18	7	38.8889	11.4904	1956|3315|3553|3569|3643|4846|5328	EGFR|HSPB1|IL1B|IL6|INSR|NOS3|PLAU	-4.37911	0	5	0	0	-7.54888	37.8495
	1	-7.39165	GO:2000147	M1	1	0	GO Biological Processes	19	positive regulation of cell motility	19_GO:0040011 locomotion	-7.39165	18.8163	10.9841	28160	582	18	7	38.8889	11.4904	1956|3315|3553|3569|3643|4846|5328	EGFR|HSPB1|IL1B|IL6|INSR|NOS3|PLAU	-4.37911	0	5	0	0	-7.54888	37.8495
	1	-7.3311	GO:0051272	M1	1	0	GO Biological Processes	19	positive regulation of cellular component movement	19_GO:0048518 positive regulation of biological process	-7.3311	18.4362	10.8624	28160	594	18	7	38.8889	11.4904	1956|3315|3553|3569|3643|4846|5328	EGFR|HSPB1|IL1B|IL6|INSR|NOS3|PLAU	-4.37911	0	5	0	0	-7.54888	37.8495
	1	-7.32113	GO:0040017	M1	1	0	GO Biological Processes	19	positive regulation of locomotion	19_GO:0040011 locomotion	-7.32113	18.3743	10.8425	28160	596	18	7	38.8889	11.4904	1956|3315|3553|3569|3643|4846|5328	EGFR|HSPB1|IL1B|IL6|INSR|NOS3|PLAU	-4.37911	0	5	0	0	-7.54888	37.8495
	1	-6.74679	GO:0042060	M1	1	0	GO Biological Processes	19	wound healing	19_GO:0050896 response to stimulus	-6.74679	22.1384	11.0917	28160	424	18	6	33.3333	11.1111	1956|3315|3569|4846|5328|5467	EGFR|HSPB1|IL6|NOS3|PLAU|PPARD	-4.05915	0	5	0	0	-7.54888	37.8495
	1	-6.27178	GO:0048871	M1	1	0	GO Biological Processes	19	multicellular organismal homeostasis	19_GO:0032501 multicellular organismal process	-6.27178	18.3692	10.0212	28160	511	18	6	33.3333	11.1111	43|1956|3315|3553|3569|4846	ACHE|EGFR|HSPB1|IL1B|IL6|NOS3	-3.7232	0	5	0	0	-7.54888	37.8495
	1	-5.47947	GO:0050878	M1	1	0	GO Biological Processes	19	regulation of body fluid levels	19_GO:0065007 biological regulation	-5.47947	20.477	9.69329	28160	382	18	5	27.7778	10.5572	1956|3315|3569|4846|5328	EGFR|HSPB1|IL6|NOS3|PLAU	-3.1689	0	5	0	0	-7.54888	37.8495
	1	-5.00794	GO:0007596	M1	1	0	GO Biological Processes	19	blood coagulation	19_GO:0032501 multicellular organismal process	-5.00794	28.7054	10.3856	28160	218	18	4	22.2222	9.79908	3315|3569|4846|5328	HSPB1|IL6|NOS3|PLAU	-2.81088	0	5	0	0	-7.54888	37.8495
	1	-4.96914	GO:0007599	M1	1	0	GO Biological Processes	19	hemostasis	19_GO:0065007 biological regulation	-4.96914	28.0618	10.2609	28160	223	18	4	22.2222	9.79908	3315|3569|4846|5328	HSPB1|IL6|NOS3|PLAU	-2.79738	0	5	0	0	-7.54888	37.8495
	1	-4.96914	GO:0050817	M1	1	0	GO Biological Processes	19	coagulation	19_GO:0032501 multicellular organismal process	-4.96914	28.0618	10.2609	28160	223	18	4	22.2222	9.79908	3315|3569|4846|5328	HSPB1|IL6|NOS3|PLAU	-2.79738	0	5	0	0	-7.54888	37.8495
	1	-4.65564	GO:0001894	M1	1	0	GO Biological Processes	19	tissue homeostasis	19_GO:0032501 multicellular organismal process	-4.65564	23.3499	9.2976	28160	268	18	4	22.2222	9.79908	1956|3315|3569|4846	EGFR|HSPB1|IL6|NOS3	-2.53776	0	5	0	0	-7.54888	37.8495
	1	-4.387	GO:0060249	M1	1	0	GO Biological Processes	19	anatomical structure homeostasis	19_GO:0065007 biological regulation	-4.387	19.9292	8.53068	28160	314	18	4	22.2222	9.79908	1956|3315|3569|4846	EGFR|HSPB1|IL6|NOS3	-2.32666	0	5	0	0	-7.54888	37.8495
	1	-4.18848	GO:0030168	M1	1	0	GO Biological Processes	19	platelet activation	19_GO:0032501 multicellular organismal process	-4.18848	37.8495	10.4004	28160	124	18	3	16.6667	8.7841	3315|3569|4846	HSPB1|IL6|NOS3	-2.17611	0	5	0	0	-7.54888	37.8495
	1	-3.73084	GO:0048771	M1	1	0	GO Biological Processes	19	tissue remodeling	19_GO:0032501 multicellular organismal process	-3.73084	26.516	8.61231	28160	177	18	3	16.6667	8.7841	1956|3569|4846	EGFR|IL6|NOS3	-1.82381	0	5	0	0	-7.54888	37.8495
	1	-2.35371	GO:0034248	M1	1	0	GO Biological Processes	19	regulation of cellular amide metabolic process	19_GO:0050789 regulation of biological process	-2.35371	8.82206	4.60648	28160	532	18	3	16.6667	8.7841	3315|3569|9619	HSPB1|IL6|ABCG1	-0.642375	0	5	0	0	-7.54888	37.8495
	1	-6.60506	GO:0060252	M1	1	0	GO Biological Processes	19	positive regulation of glial cell proliferation	19_GO:0048518 positive regulation of biological process	-6.60506	234.667	26.4373	28160	20	18	3	16.6667	8.7841	1956|3553|3569	EGFR|IL1B|IL6	-3.98898	0	6	1	1	-6.60506	234.667
	1	-5.81104	GO:0060251	M1	1	0	GO Biological Processes	19	regulation of glial cell proliferation	19_GO:0032502 developmental process	-5.81104	130.37	19.6433	28160	36	18	3	16.6667	8.7841	1956|3553|3569	EGFR|IL1B|IL6	-3.42016	0	6	0	0	-6.60506	234.667
	1	-5.34876	GO:0014009	M1	1	0	GO Biological Processes	19	glial cell proliferation	19_GO:0032502 developmental process	-5.34876	92.0261	16.4549	28160	51	18	3	16.6667	8.7841	1956|3553|3569	EGFR|IL1B|IL6	-3.06551	0	6	0	0	-6.60506	234.667
	1	-5.00946	GO:0014015	M1	1	0	GO Biological Processes	19	positive regulation of gliogenesis	19_GO:0048518 positive regulation of biological process	-5.00946	71.1111	14.4218	28160	66	18	3	16.6667	8.7841	1956|3553|3569	EGFR|IL1B|IL6	-2.81088	0	6	0	0	-6.60506	234.667
	1	-4.99338	GO:0043410	M1	1	0	GO Biological Processes	19	positive regulation of MAPK cascade	19_GO:0048518 positive regulation of biological process	-4.99338	16.2624	8.53863	28160	481	18	5	27.7778	10.5572	1956|3553|3569|3643|653361	EGFR|IL1B|IL6|INSR|NCF1	-2.80551	0	6	0	0	-6.60506	234.667
	1	-4.98974	GO:0035690	M1	1	0	GO Biological Processes	19	cellular response to drug	19_GO:0050896 response to stimulus	-4.98974	70.0498	14.3109	28160	67	18	3	16.6667	8.7841	1956|3553|3757	EGFR|IL1B|KCNH2	-2.80551	0	6	0	0	-6.60506	234.667
	1	-4.43372	GO:0007169	M1	1	0	GO Biological Processes	19	transmembrane receptor protein tyrosine kinase signaling pathway	19_GO:0023052 signaling	-4.43372	12.436	7.33592	28160	629	18	5	27.7778	10.5572	1956|3315|3553|3643|653361	EGFR|HSPB1|IL1B|INSR|NCF1	-2.3588	0	6	0	0	-6.60506	234.667
	1	-4.42876	GO:0014013	M1	1	0	GO Biological Processes	19	regulation of gliogenesis	19_GO:0032502 developmental process	-4.42876	45.5663	11.4597	28160	103	18	3	16.6667	8.7841	1956|3553|3569	EGFR|IL1B|IL6	-2.3588	0	6	0	0	-6.60506	234.667
	1	-4.38171	GO:0045859	M1	1	0	GO Biological Processes	19	regulation of protein kinase activity	19_GO:0050789 regulation of biological process	-4.38171	12.1275	7.23035	28160	645	18	5	27.7778	10.5572	1956|3315|3553|3643|653361	EGFR|HSPB1|IL1B|INSR|NCF1	-2.32453	0	6	0	0	-6.60506	234.667
	1	-4.37626	GO:0045787	M1	1	0	GO Biological Processes	19	positive regulation of cell cycle	19_GO:0048518 positive regulation of biological process	-4.37626	19.8031	8.50109	28160	316	18	4	22.2222	9.79908	1956|3553|3586|3643	EGFR|IL1B|IL10|INSR	-2.32222	0	6	0	0	-6.60506	234.667
	1	-4.3248	GO:0080135	M1	1	0	GO Biological Processes	19	regulation of cellular response to stress	19_GO:0050896 response to stimulus	-4.3248	11.7982	7.11597	28160	663	18	5	27.7778	10.5572	1956|3315|3553|3586|653361	EGFR|HSPB1|IL1B|IL10|NCF1	-2.28308	0	6	0	0	-6.60506	234.667
	1	-4.29723	GO:0043406	M1	1	0	GO Biological Processes	19	positive regulation of MAP kinase activity	19_GO:0048518 positive regulation of biological process	-4.29723	41.1696	10.8688	28160	114	18	3	16.6667	8.7841	1956|3553|3643	EGFR|IL1B|INSR	-2.26153	0	6	0	0	-6.60506	234.667
	1	-4.29082	GO:0043408	M1	1	0	GO Biological Processes	19	regulation of MAPK cascade	19_GO:0023052 signaling	-4.29082	11.6057	7.04822	28160	674	18	5	27.7778	10.5572	1956|3553|3569|3643|653361	EGFR|IL1B|IL6|INSR|NCF1	-2.25812	0	6	0	0	-6.60506	234.667
	1	-4.12088	GO:0001934	M1	1	0	GO Biological Processes	19	positive regulation of protein phosphorylation	19_GO:0048518 positive regulation of biological process	-4.12088	10.6861	6.71544	28160	732	18	5	27.7778	10.5572	1956|3553|3569|3643|653361	EGFR|IL1B|IL6|INSR|NCF1	-2.11694	0	6	0	0	-6.60506	234.667
	1	-4.09803	GO:0046328	M1	1	0	GO Biological Processes	19	regulation of JNK cascade	19_GO:0023052 signaling	-4.09803	35.2882	10.0242	28160	133	18	3	16.6667	8.7841	1956|3553|653361	EGFR|IL1B|NCF1	-2.09963	0	6	0	0	-6.60506	234.667
	1	-4.08335	GO:0018108	M1	1	0	GO Biological Processes	19	peptidyl-tyrosine phosphorylation	19_GO:0008152 metabolic process	-4.08335	16.643	7.72298	28160	376	18	4	22.2222	9.79908	1956|3569|3643|653361	EGFR|IL6|INSR|NCF1	-2.08768	0	6	0	0	-6.60506	234.667
	1	-4.07001	GO:0018212	M1	1	0	GO Biological Processes	19	peptidyl-tyrosine modification	19_GO:0008152 metabolic process	-4.07001	16.5113	7.68884	28160	379	18	4	22.2222	9.79908	1956|3569|3643|653361	EGFR|IL6|INSR|NCF1	-2.07977	0	6	0	0	-6.60506	234.667
	1	-4.03314	GO:0043549	M1	1	0	GO Biological Processes	19	regulation of kinase activity	19_GO:0050789 regulation of biological process	-4.03314	10.2385	6.54745	28160	764	18	5	27.7778	10.5572	1956|3315|3553|3643|653361	EGFR|HSPB1|IL1B|INSR|NCF1	-2.04827	0	6	0	0	-6.60506	234.667
	1	-4.01365	GO:0050729	M1	1	0	GO Biological Processes	19	positive regulation of inflammatory response	19_GO:0048518 positive regulation of biological process	-4.01365	33.0516	9.68374	28160	142	18	3	16.6667	8.7841	1956|3553|3569	EGFR|IL1B|IL6	-2.04448	0	6	0	0	-6.60506	234.667
	1	-4.00388	GO:0000165	M1	1	0	GO Biological Processes	19	MAPK cascade	19_GO:0023052 signaling	-4.00388	10.0932	6.49199	28160	775	18	5	27.7778	10.5572	1956|3553|3569|3643|653361	EGFR|IL1B|IL6|INSR|NCF1	-2.03727	0	6	0	0	-6.60506	234.667
	1	-3.9838	GO:0045860	M1	1	0	GO Biological Processes	19	positive regulation of protein kinase activity	19_GO:0048518 positive regulation of biological process	-3.9838	15.6837	7.47086	28160	399	18	4	22.2222	9.79908	1956|3553|3643|653361	EGFR|IL1B|INSR|NCF1	-2.02478	0	6	0	0	-6.60506	234.667
	1	-3.87041	GO:0032103	M1	1	0	GO Biological Processes	19	positive regulation of response to external stimulus	19_GO:0048518 positive regulation of biological process	-3.87041	14.6552	7.19087	28160	427	18	4	22.2222	9.79908	1956|3315|3553|3569	EGFR|HSPB1|IL1B|IL6	-1.93103	0	6	0	0	-6.60506	234.667
	1	-3.80532	GO:0007254	M1	1	0	GO Biological Processes	19	JNK cascade	19_GO:0023052 signaling	-3.80532	28.1038	8.88446	28160	167	18	3	16.6667	8.7841	1956|3553|653361	EGFR|IL1B|NCF1	-1.88472	0	6	0	0	-6.60506	234.667
	1	-3.75	GO:0007346	M1	1	0	GO Biological Processes	19	regulation of mitotic cell cycle	19_GO:0050789 regulation of biological process	-3.75	13.6335	6.9016	28160	459	18	4	22.2222	9.79908	1956|3553|3586|3643	EGFR|IL1B|IL10|INSR	-1.84074	0	6	0	0	-6.60506	234.667
	1	-3.70225	GO:0043405	M1	1	0	GO Biological Processes	19	regulation of MAP kinase activity	19_GO:0050789 regulation of biological process	-3.70225	25.93	8.50968	28160	181	18	3	16.6667	8.7841	1956|3553|3643	EGFR|IL1B|INSR	-1.80405	0	6	0	0	-6.60506	234.667
	1	-3.67569	GO:0033674	M1	1	0	GO Biological Processes	19	positive regulation of kinase activity	19_GO:0048518 positive regulation of biological process	-3.67569	13.037	6.72705	28160	480	18	4	22.2222	9.79908	1956|3553|3643|653361	EGFR|IL1B|INSR|NCF1	-1.78183	0	6	0	0	-6.60506	234.667
	1	-3.61365	GO:0032872	M1	1	0	GO Biological Processes	19	regulation of stress-activated MAPK cascade	19_GO:0023052 signaling	-3.61365	24.1924	8.19784	28160	194	18	3	16.6667	8.7841	1956|3553|653361	EGFR|IL1B|NCF1	-1.72623	0	6	0	0	-6.60506	234.667
	1	-3.59408	GO:0070302	M1	1	0	GO Biological Processes	19	regulation of stress-activated protein kinase signaling cascade	19_GO:0023052 signaling	-3.59408	23.824	8.13019	28160	197	18	3	16.6667	8.7841	1956|3553|653361	EGFR|IL1B|NCF1	-1.71089	0	6	0	0	-6.60506	234.667
	1	-3.54334	GO:0071902	M1	1	0	GO Biological Processes	19	positive regulation of protein serine/threonine kinase activity	19_GO:0048518 positive regulation of biological process	-3.54334	22.8943	7.95694	28160	205	18	3	16.6667	8.7841	1956|3553|3643	EGFR|IL1B|INSR	-1.6685	0	6	0	0	-6.60506	234.667
	1	-3.50662	GO:0043491	M1	1	0	GO Biological Processes	19	protein kinase B signaling	19_GO:0023052 signaling	-3.50662	22.2433	7.83334	28160	211	18	3	16.6667	8.7841	1956|3553|3643	EGFR|IL1B|INSR	-1.63384	0	6	0	0	-6.60506	234.667
	1	-3.42496	GO:0050769	M1	1	0	GO Biological Processes	19	positive regulation of neurogenesis	19_GO:0048518 positive regulation of biological process	-3.42496	20.8593	7.56393	28160	225	18	3	16.6667	8.7841	1956|3553|3569	EGFR|IL1B|IL6	-1.56436	0	6	0	0	-6.60506	234.667
	1	-3.41225	GO:0051347	M1	1	0	GO Biological Processes	19	positive regulation of transferase activity	19_GO:0065007 biological regulation	-3.41225	11.1151	6.13139	28160	563	18	4	22.2222	9.79908	1956|3553|3643|653361	EGFR|IL1B|INSR|NCF1	-1.55958	0	6	0	0	-6.60506	234.667
	1	-3.36441	GO:0090068	M1	1	0	GO Biological Processes	19	positive regulation of cell cycle process	19_GO:0048518 positive regulation of biological process	-3.36441	19.887	7.36882	28160	236	18	3	16.6667	8.7841	1956|3553|3643	EGFR|IL1B|INSR	-1.51671	0	6	0	0	-6.60506	234.667
	1	-3.34311	GO:0051403	M1	1	0	GO Biological Processes	19	stress-activated MAPK cascade	19_GO:0023052 signaling	-3.34311	19.5556	7.30112	28160	240	18	3	16.6667	8.7841	1956|3553|653361	EGFR|IL1B|NCF1	-1.50399	0	6	0	0	-6.60506	234.667
	1	-3.30161	GO:0031098	M1	1	0	GO Biological Processes	19	stress-activated protein kinase signaling cascade	19_GO:0023052 signaling	-3.30161	18.9247	7.17052	28160	248	18	3	16.6667	8.7841	1956|3553|653361	EGFR|IL1B|NCF1	-1.47003	0	6	0	0	-6.60506	234.667
	1	-3.22261	GO:0050730	M1	1	0	GO Biological Processes	19	regulation of peptidyl-tyrosine phosphorylation	19_GO:0050789 regulation of biological process	-3.22261	17.7778	6.9268	28160	264	18	3	16.6667	8.7841	1956|3569|653361	EGFR|IL6|NCF1	-1.39846	0	6	0	0	-6.60506	234.667
	1	-3.18495	GO:0051962	M1	1	0	GO Biological Processes	19	positive regulation of nervous system development	19_GO:0048518 positive regulation of biological process	-3.18495	17.2549	6.81283	28160	272	18	3	16.6667	8.7841	1956|3553|3569	EGFR|IL1B|IL6	-1.36447	0	6	0	0	-6.60506	234.667
	1	-3.162	GO:0031349	M1	1	0	GO Biological Processes	19	positive regulation of defense response	19_GO:0048518 positive regulation of biological process	-3.162	16.9434	6.74403	28160	277	18	3	16.6667	8.7841	1956|3553|3569	EGFR|IL1B|IL6	-1.34696	0	6	0	0	-6.60506	234.667
	1	-3.0825	GO:0071363	M1	1	0	GO Biological Processes	19	cellular response to growth factor stimulus	19_GO:0050896 response to stimulus	-3.0825	9.08241	5.43226	28160	689	18	4	22.2222	9.79908	1956|3315|3553|3586	EGFR|HSPB1|IL1B|IL10	-1.27813	0	6	0	0	-6.60506	234.667
	1	-3.07011	GO:0010720	M1	1	0	GO Biological Processes	19	positive regulation of cell development	19_GO:0048518 positive regulation of biological process	-3.07011	15.7494	6.47359	28160	298	18	3	16.6667	8.7841	1956|3553|3569	EGFR|IL1B|IL6	-1.26758	0	6	0	0	-6.60506	234.667
	1	-3.05753	GO:0042063	M1	1	0	GO Biological Processes	19	gliogenesis	19_GO:0032502 developmental process	-3.05753	15.5925	6.4372	28160	301	18	3	16.6667	8.7841	1956|3553|3569	EGFR|IL1B|IL6	-1.25841	0	6	0	0	-6.60506	234.667
	1	-3.01128	GO:0070848	M1	1	0	GO Biological Processes	19	response to growth factor	19_GO:0050896 response to stimulus	-3.01128	8.69136	5.28743	28160	720	18	4	22.2222	9.79908	1956|3315|3553|3586	EGFR|HSPB1|IL1B|IL10	-1.21734	0	6	0	0	-6.60506	234.667
	1	-2.97303	GO:0009895	M1	1	0	GO Biological Processes	19	negative regulation of catabolic process	19_GO:0048519 negative regulation of biological process	-2.97303	14.5756	6.19633	28160	322	18	3	16.6667	8.7841	1956|3553|3586	EGFR|IL1B|IL10	-1.1859	0	6	0	0	-6.60506	234.667
	1	-2.82011	GO:0050767	M1	1	0	GO Biological Processes	19	regulation of neurogenesis	19_GO:0032502 developmental process	-2.82011	12.8938	5.77626	28160	364	18	3	16.6667	8.7841	1956|3553|3569	EGFR|IL1B|IL6	-1.05442	0	6	0	0	-6.60506	234.667
	1	-2.8133	GO:0071900	M1	1	0	GO Biological Processes	19	regulation of protein serine/threonine kinase activity	19_GO:0050789 regulation of biological process	-2.8133	12.8233	5.758	28160	366	18	3	16.6667	8.7841	1956|3553|3643	EGFR|IL1B|INSR	-1.04921	0	6	0	0	-6.60506	234.667
	1	-2.73133	GO:0042176	M1	1	0	GO Biological Processes	19	regulation of protein catabolic process	19_GO:0050789 regulation of biological process	-2.73133	12.0034	5.54119	28160	391	18	3	16.6667	8.7841	1956|3553|3586	EGFR|IL1B|IL10	-0.976745	0	6	0	0	-6.60506	234.667
	1	-2.66964	GO:0001503	M1	1	0	GO Biological Processes	19	ossification	19_GO:0032501 multicellular organismal process	-2.66964	11.4193	5.3815	28160	411	18	3	16.6667	8.7841	43|1956|3569	ACHE|EGFR|IL6	-0.919738	0	6	0	0	-6.60506	234.667
	1	-2.58843	GO:0050804	M1	1	0	GO Biological Processes	19	modulation of chemical synaptic transmission	19_GO:0023052 signaling	-2.58843	10.691	5.17562	28160	439	18	3	16.6667	8.7841	43|1956|3553	ACHE|EGFR|IL1B	-0.85097	0	6	0	0	-6.60506	234.667
	1	-2.58563	GO:0099177	M1	1	0	GO Biological Processes	19	regulation of trans-synaptic signaling	19_GO:0023052 signaling	-2.58563	10.6667	5.16861	28160	440	18	3	16.6667	8.7841	43|1956|3553	ACHE|EGFR|IL1B	-0.85097	0	6	0	0	-6.60506	234.667
	1	-2.57728	GO:0051960	M1	1	0	GO Biological Processes	19	regulation of nervous system development	19_GO:0032502 developmental process	-2.57728	10.5944	5.14773	28160	443	18	3	16.6667	8.7841	1956|3553|3569	EGFR|IL1B|IL6	-0.845602	0	6	0	0	-6.60506	234.667
	1	-2.42428	GO:0060284	M1	1	0	GO Biological Processes	19	regulation of cell development	19_GO:0032502 developmental process	-2.42428	9.34927	4.77372	28160	502	18	3	16.6667	8.7841	1956|3553|3569	EGFR|IL1B|IL6	-0.704337	0	6	0	0	-6.60506	234.667
	1	-2.10908	GO:0010564	M1	1	0	GO Biological Processes	19	regulation of cell cycle process	19_GO:0050789 regulation of biological process	-2.10908	7.19836	4.04985	28160	652	18	3	16.6667	8.7841	1956|3553|3643	EGFR|IL1B|INSR	-0.407569	0	6	0	0	-6.60506	234.667
	1	-6.20533	GO:0014066	M1	1	0	GO Biological Processes	19	regulation of phosphatidylinositol 3-kinase signaling	19_GO:0023052 signaling	-6.20533	57.4108	14.9234	28160	109	18	4	22.2222	9.79908	1956|3643|5467|653361	EGFR|INSR|PPARD|NCF1	-3.68037	0	7	1	1	-6.20533	99.8582
	1	-5.74593	GO:0014065	M1	1	0	GO Biological Processes	19	phosphatidylinositol 3-kinase signaling	19_GO:0023052 signaling	-5.74593	44.0689	13.0124	28160	142	18	4	22.2222	9.79908	1956|3643|5467|653361	EGFR|INSR|PPARD|NCF1	-3.38772	0	7	0	0	-6.20533	99.8582
	1	-5.45673	GO:0042311	M1	1	0	GO Biological Processes	19	vasodilation	19_GO:0032501 multicellular organismal process	-5.45673	99.8582	17.1544	28160	47	18	3	16.6667	8.7841	1956|4846|5467	EGFR|NOS3|PPARD	-3.15176	0	7	0	0	-6.20533	99.8582
	1	-5.37532	GO:0048015	M1	1	0	GO Biological Processes	19	phosphatidylinositol-mediated signaling	19_GO:0023052 signaling	-5.37532	35.5556	11.6302	28160	176	18	4	22.2222	9.79908	1956|3643|5467|653361	EGFR|INSR|PPARD|NCF1	-3.08634	0	7	0	0	-6.20533	99.8582
	1	-5.33664	GO:0048017	M1	1	0	GO Biological Processes	19	inositol lipid-mediated signaling	19_GO:0023052 signaling	-5.33664	34.7654	11.4935	28160	180	18	4	22.2222	9.79908	1956|3643|5467|653361	EGFR|INSR|PPARD|NCF1	-3.06455	0	7	0	0	-6.20533	99.8582
	1	-4.77414	GO:0014068	M1	1	0	GO Biological Processes	19	positive regulation of phosphatidylinositol 3-kinase signaling	19_GO:0048518 positive regulation of biological process	-4.77414	59.4093	13.1479	28160	79	18	3	16.6667	8.7841	3643|5467|653361	INSR|PPARD|NCF1	-2.63399	0	7	0	0	-6.20533	99.8582
	1	-4.68767	GO:0003018	M1	1	0	GO Biological Processes	19	vascular process in circulatory system	19_GO:0032501 multicellular organismal process	-4.68767	23.7938	9.39256	28160	263	18	4	22.2222	9.79908	1956|3643|4846|5467	EGFR|INSR|NOS3|PPARD	-2.56616	0	7	0	0	-6.20533	99.8582
	1	-4.57364	GO:0032870	M1	1	0	GO Biological Processes	19	cellular response to hormone stimulus	19_GO:0050896 response to stimulus	-4.57364	13.3031	7.62494	28160	588	18	5	27.7778	10.5572	1956|2100|3553|3643|5467	EGFR|ESR2|IL1B|INSR|PPARD	-2.46294	0	7	0	0	-6.20533	99.8582
	1	-4.53858	GO:0003013	M1	1	0	GO Biological Processes	19	circulatory system process	19_GO:0032501 multicellular organismal process	-4.53858	13.0806	7.55184	28160	598	18	5	27.7778	10.5572	1956|3643|3757|4846|5467	EGFR|INSR|KCNH2|NOS3|PPARD	-2.43143	0	7	0	0	-6.20533	99.8582
	1	-4.07444	GO:0044282	M1	1	0	GO Biological Processes	19	small molecule catabolic process	19_GO:0008152 metabolic process	-4.07444	16.555	7.70018	28160	378	18	4	22.2222	9.79908	1576|4846|5444|5467	CYP3A4|NOS3|PON1|PPARD	-2.0815	0	7	0	0	-6.20533	99.8582
	1	-4.02275	GO:0035296	M1	1	0	GO Biological Processes	19	regulation of tube diameter	19_GO:0065007 biological regulation	-4.02275	33.2861	9.71998	28160	141	18	3	16.6667	8.7841	1956|4846|5467	EGFR|NOS3|PPARD	-2.04507	0	7	0	0	-6.20533	99.8582
	1	-4.02275	GO:0097746	M1	1	0	GO Biological Processes	19	blood vessel diameter maintenance	19_GO:0032501 multicellular organismal process	-4.02275	33.2861	9.71998	28160	141	18	3	16.6667	8.7841	1956|4846|5467	EGFR|NOS3|PPARD	-2.04507	0	7	0	0	-6.20533	99.8582
	1	-4.01365	GO:0035150	M1	1	0	GO Biological Processes	19	regulation of tube size	19_GO:0065007 biological regulation	-4.01365	33.0516	9.68374	28160	142	18	3	16.6667	8.7841	1956|4846|5467	EGFR|NOS3|PPARD	-2.04448	0	7	0	0	-6.20533	99.8582
	1	-3.56557	GO:0008015	M1	1	0	GO Biological Processes	19	blood circulation	19_GO:0032501 multicellular organismal process	-3.56557	12.1984	6.47378	28160	513	18	4	22.2222	9.79908	1956|3757|4846|5467	EGFR|KCNH2|NOS3|PPARD	-1.68657	0	7	0	0	-6.20533	99.8582
	1	-3.54957	GO:0071383	M1	1	0	GO Biological Processes	19	cellular response to steroid hormone stimulus	19_GO:0050896 response to stimulus	-3.54957	23.0065	7.97805	28160	204	18	3	16.6667	8.7841	1956|2100|5467	EGFR|ESR2|PPARD	-1.67266	0	7	0	0	-6.20533	99.8582
	1	-3.35905	GO:0046395	M1	1	0	GO Biological Processes	19	carboxylic acid catabolic process	19_GO:0008152 metabolic process	-3.35905	19.8031	7.35174	28160	237	18	3	16.6667	8.7841	4846|5444|5467	NOS3|PON1|PPARD	-1.51671	0	7	0	0	-6.20533	99.8582
	1	-3.35775	GO:0097190	M1	1	0	GO Biological Processes	19	apoptotic signaling pathway	19_GO:0023052 signaling	-3.35775	10.7522	6.01243	28160	582	18	4	22.2222	9.79908	3315|3553|4846|5467	HSPB1|IL1B|NOS3|PPARD	-1.51671	0	7	0	0	-6.20533	99.8582
	1	-3.33785	GO:0016054	M1	1	0	GO Biological Processes	19	organic acid catabolic process	19_GO:0008152 metabolic process	-3.33785	19.4744	7.28445	28160	241	18	3	16.6667	8.7841	4846|5444|5467	NOS3|PON1|PPARD	-1.50062	0	7	0	0	-6.20533	99.8582
	1	-3.32153	GO:0007507	M1	1	0	GO Biological Processes	19	heart development	19_GO:0032502 developmental process	-3.32153	10.5173	5.93416	28160	595	18	4	22.2222	9.79908	1956|3643|4846|5467	EGFR|INSR|NOS3|PPARD	-1.4862	0	7	0	0	-6.20533	99.8582
	1	-3.24675	GO:0045927	M1	1	0	GO Biological Processes	19	positive regulation of growth	19_GO:0040007 growth	-3.24675	18.121	7.00061	28160	259	18	3	16.6667	8.7841	1956|3643|5467	EGFR|INSR|PPARD	-1.42075	0	7	0	0	-6.20533	99.8582
	1	-3.14985	GO:0040008	M1	1	0	GO Biological Processes	19	regulation of growth	19_GO:0040007 growth	-3.14985	9.46714	5.57117	28160	661	18	4	22.2222	9.79908	1956|2100|3643|5467	EGFR|ESR2|INSR|PPARD	-1.3366	0	7	0	0	-6.20533	99.8582
	1	-2.83731	GO:0010631	M1	1	0	GO Biological Processes	19	epithelial cell migration	19_GO:0040011 locomotion	-2.83731	13.0734	5.82254	28160	359	18	3	16.6667	8.7841	3315|4846|5467	HSPB1|NOS3|PPARD	-1.06514	0	7	0	0	-6.20533	99.8582
	1	-2.82696	GO:0090132	M1	1	0	GO Biological Processes	19	epithelium migration	19_GO:0032501 multicellular organismal process	-2.82696	12.965	5.79466	28160	362	18	3	16.6667	8.7841	3315|4846|5467	HSPB1|NOS3|PPARD	-1.05966	0	7	0	0	-6.20533	99.8582
	1	-2.80991	GO:0090130	M1	1	0	GO Biological Processes	19	tissue migration	19_GO:0032501 multicellular organismal process	-2.80991	12.7884	5.74892	28160	367	18	3	16.6667	8.7841	3315|4846|5467	HSPB1|NOS3|PPARD	-1.04742	0	7	0	0	-6.20533	99.8582
	1	-2.75371	GO:0006644	M1	1	0	GO Biological Processes	19	phospholipid metabolic process	19_GO:0008152 metabolic process	-2.75371	12.2222	5.59986	28160	384	18	3	16.6667	8.7841	43|5444|5467	ACHE|PON1|PPARD	-0.997557	0	7	0	0	-6.20533	99.8582
	1	-2.65175	GO:0001558	M1	1	0	GO Biological Processes	19	regulation of cell growth	19_GO:0040007 growth	-2.65175	11.255	5.33573	28160	417	18	3	16.6667	8.7841	1956|2100|5467	EGFR|ESR2|PPARD	-0.904942	0	7	0	0	-6.20533	99.8582
	1	-2.49952	GO:0031667	M1	1	0	GO Biological Processes	19	response to nutrient levels	19_GO:0050896 response to stimulus	-2.49952	9.9435	4.95565	28160	472	18	3	16.6667	8.7841	1956|5444|5467	EGFR|PON1|PPARD	-0.77228	0	7	0	0	-6.20533	99.8582
	1	-2.48407	GO:0001667	M1	1	0	GO Biological Processes	19	ameboidal-type cell migration	19_GO:0040011 locomotion	-2.48407	9.81869	4.91798	28160	478	18	3	16.6667	8.7841	3315|4846|5467	HSPB1|NOS3|PPARD	-0.758299	0	7	0	0	-6.20533	99.8582
	1	-2.4663	GO:0016049	M1	1	0	GO Biological Processes	19	cell growth	19_GO:0040007 growth	-2.4663	9.67698	4.87487	28160	485	18	3	16.6667	8.7841	1956|2100|5467	EGFR|ESR2|PPARD	-0.743458	0	7	0	0	-6.20533	99.8582
	1	-2.42185	GO:0009991	M1	1	0	GO Biological Processes	19	response to extracellular stimulus	19_GO:0050896 response to stimulus	-2.42185	9.33068	4.76793	28160	503	18	3	16.6667	8.7841	1956|5444|5467	EGFR|PON1|PPARD	-0.703358	0	7	0	0	-6.20533	99.8582
	1	-2.38609	GO:0090066	M1	1	0	GO Biological Processes	19	regulation of anatomical structure size	19_GO:0065007 biological regulation	-2.38609	9.06049	4.68284	28160	518	18	3	16.6667	8.7841	1956|4846|5467	EGFR|NOS3|PPARD	-0.673335	0	7	0	0	-6.20533	99.8582
	1	-2.31561	GO:0090407	M1	1	0	GO Biological Processes	19	organophosphate biosynthetic process	19_GO:0008152 metabolic process	-2.31561	8.54888	4.51747	28160	549	18	3	16.6667	8.7841	43|4846|5467	ACHE|NOS3|PPARD	-0.607097	0	7	0	0	-6.20533	99.8582
	1	-5.67068	GO:0071276	M1	1	0	GO Biological Processes	19	cellular response to cadmium ion	19_GO:0050896 response to stimulus	-5.67068	117.333	18.6206	28160	40	18	3	16.6667	8.7841	1544|1956|653361	CYP1A2|EGFR|NCF1	-3.33694	0	8	1	1	-5.67068	117.333
	1	-4.97032	GO:0046686	M1	1	0	GO Biological Processes	19	response to cadmium ion	19_GO:0050896 response to stimulus	-4.97032	69.0196	14.2025	28160	68	18	3	16.6667	8.7841	1544|1956|653361	CYP1A2|EGFR|NCF1	-2.79738	0	8	0	0	-5.67068	117.333
	1	-4.8596	GO:0006801	M1	1	0	GO Biological Processes	19	superoxide metabolic process	19_GO:0008152 metabolic process	-4.8596	63.4234	13.5983	28160	74	18	3	16.6667	8.7841	1956|4846|653361	EGFR|NOS3|NCF1	-2.69596	0	8	0	0	-5.67068	117.333
	1	-4.85075	GO:0072593	M1	1	0	GO Biological Processes	19	reactive oxygen species metabolic process	19_GO:0008152 metabolic process	-4.85075	26.1832	9.88806	28160	239	18	4	22.2222	9.79908	1544|1956|4846|653361	CYP1A2|EGFR|NOS3|NCF1	-2.69111	0	8	0	0	-5.67068	117.333
	1	-3.59408	GO:0071248	M1	1	0	GO Biological Processes	19	cellular response to metal ion	19_GO:0050896 response to stimulus	-3.59408	23.824	8.13019	28160	197	18	3	16.6667	8.7841	1544|1956|653361	CYP1A2|EGFR|NCF1	-1.71089	0	8	0	0	-5.67068	117.333
	1	-3.41933	GO:0071241	M1	1	0	GO Biological Processes	19	cellular response to inorganic substance	19_GO:0050896 response to stimulus	-3.41933	20.767	7.54562	28160	226	18	3	16.6667	8.7841	1544|1956|653361	CYP1A2|EGFR|NCF1	-1.56272	0	8	0	0	-5.67068	117.333
	1	-2.78977	GO:0010038	M1	1	0	GO Biological Processes	19	response to metal ion	19_GO:0050896 response to stimulus	-2.78977	12.5827	5.69521	28160	373	18	3	16.6667	8.7841	1544|1956|653361	CYP1A2|EGFR|NCF1	-1.03204	0	8	0	0	-5.67068	117.333
	1	-5.40493	GO:0010469	M1	1	0	GO Biological Processes	19	regulation of signaling receptor activity	19_GO:0023052 signaling	-5.40493	36.1721	11.7358	28160	173	18	4	22.2222	9.79908	2100|3586|5328|653361	ESR2|IL10|PLAU|NCF1	-3.1055	0	9	1	1	-5.40493	36.1721
	1	-3.90199	GO:0032102	M1	1	0	GO Biological Processes	19	negative regulation of response to external stimulus	19_GO:0048519 negative regulation of biological process	-3.90199	14.935	7.26811	28160	419	18	4	22.2222	9.79908	3586|4846|5328|5467	IL10|NOS3|PLAU|PPARD	-1.96021	0	9	0	0	-5.40493	36.1721
	1	-3.80532	GO:1903034	M1	1	0	GO Biological Processes	19	regulation of response to wounding	19_GO:0050896 response to stimulus	-3.80532	28.1038	8.88446	28160	167	18	3	16.6667	8.7841	3586|4846|5328	IL10|NOS3|PLAU	-1.88472	0	9	0	0	-5.40493	36.1721
	1	-3.36057	GO:0044057	M1	1	0	GO Biological Processes	19	regulation of system process	19_GO:0032501 multicellular organismal process	-3.36057	10.7707	6.01855	28160	581	18	4	22.2222	9.79908	1956|3586|3757|4846	EGFR|IL10|KCNH2|NOS3	-1.51671	0	10	1	1	-3.36057	10.7707
	1	-2.55258	GO:0003012	M1	1	0	GO Biological Processes	19	muscle system process	19_GO:0032501 multicellular organismal process	-2.55258	10.3835	5.08625	28160	452	18	3	16.6667	8.7841	3553|3757|4846	IL1B|KCNH2|NOS3	-0.823867	0	10	0	0	-3.36057	10.7707
Cellular Components	1	-4.23945	GO:0098797	M1	1	0	GO Cellular Components	20	plasma membrane protein complex		-4.23945	11.3201	6.94658	28160	691	18	5	27.7778	10.5572	1956|3569|3643|3757|653361	EGFR|IL6|INSR|KCNH2|NCF1	-0.959784	0	1	1	1	-4.23945	11.3201
	1	-2.36057	GO:0043235	M1	1	0	GO Cellular Components	20	receptor complex		-2.36057	8.87209	4.6226	28160	529	18	3	16.6667	8.7841	1956|3569|3643	EGFR|IL6|INSR	0	0	1	0	0	-4.23945	11.3201
	1	-2.91984	GO:0030139	M1	1	0	GO Cellular Components	20	endocytic vesicle		-2.91984	13.9683	6.04796	28160	336	18	3	16.6667	8.7841	1956|4846|653361	EGFR|NOS3|NCF1	-0.23852	0	2	1	1	-2.91984	13.9683
	1	-2.91613	GO:0045121	M1	1	0	GO Cellular Components	20	membrane raft		-2.91613	13.9268	6.0377	28160	337	18	3	16.6667	8.7841	1956|3643|4846	EGFR|INSR|NOS3	-0.23852	0	2	0	0	-2.91984	13.9683
	1	-2.91613	GO:0098857	M1	1	0	GO Cellular Components	20	membrane microdomain		-2.91613	13.9268	6.0377	28160	337	18	3	16.6667	8.7841	1956|3643|4846	EGFR|INSR|NOS3	-0.23852	0	2	0	0	-2.91984	13.9683
	1	-2.15577	GO:0000139	M1	1	0	GO Cellular Components	20	Golgi membrane		-2.15577	7.48538	4.15346	28160	627	18	3	16.6667	8.7841	1956|4846|9619	EGFR|NOS3|ABCG1	0	0	2	0	0	-2.91984	13.9683
	1	-2.63998	GO:0005925	M1	1	0	GO Cellular Components	20	focal adhesion		-2.63998	11.1481	5.30574	28160	421	18	3	16.6667	8.7841	1956|3315|5328	EGFR|HSPB1|PLAU	-0.118143	0	3	1	1	-2.63998	11.1481
	1	-2.61966	GO:0030055	M1	1	0	GO Cellular Components	20	cell-substrate junction		-2.61966	10.9657	5.25422	28160	428	18	3	16.6667	8.7841	1956|3315|5328	EGFR|HSPB1|PLAU	-0.118143	0	3	0	0	-2.63998	11.1481
Molecular Functions	1	-4.46714	GO:0005496	M1	1	0	GO Molecular Functions	21	steroid binding		-4.46714	46.9333	11.6373	28160	100	18	3	16.6667	8.7841	1576|2100|9619	CYP3A4|ESR2|ABCG1	-1.11606	0	1	1	1	-4.46714	46.9333
	1	-4.42876	GO:0004497	M1	1	0	GO Molecular Functions	21	monooxygenase activity		-4.42876	45.5663	11.4597	28160	103	18	3	16.6667	8.7841	1544|1576|4846	CYP1A2|CYP3A4|NOS3	-1.11606	0	2	1	1	-4.42876	45.5663
	1	-4.08751	GO:0016491	M1	1	0	GO Molecular Functions	21	oxidoreductase activity		-4.08751	10.5137	6.65125	28160	744	18	5	27.7778	10.5572	126|1544|1576|4846|653361	ADH1C|CYP1A2|CYP3A4|NOS3|NCF1	-1.11606	0	2	0	0	-4.42876	45.5663
	1	-4.04115	GO:0020037	M1	1	0	GO Molecular Functions	21	heme binding		-4.04115	33.765	9.79361	28160	139	18	3	16.6667	8.7841	1544|1576|4846	CYP1A2|CYP3A4|NOS3	-1.11606	0	2	0	0	-4.42876	45.5663
	1	-3.95174	GO:0046906	M1	1	0	GO Molecular Functions	21	tetrapyrrole binding		-3.95174	31.4989	9.44018	28160	149	18	3	16.6667	8.7841	1544|1576|4846	CYP1A2|CYP3A4|NOS3	-1.11199	0	2	0	0	-4.42876	45.5663
	1	-3.70225	GO:0016705	M1	1	0	GO Molecular Functions	21	oxidoreductase activity, acting on paired donors, with incorporation or reduction of molecular oxygen		-3.70225	25.93	8.50968	28160	181	18	3	16.6667	8.7841	1544|1576|4846	CYP1A2|CYP3A4|NOS3	-0.920499	0	2	0	0	-4.42876	45.5663
	1	-4.27254	GO:0042803	M1	1	0	GO Molecular Functions	21	protein homodimerization activity		-4.27254	11.5033	7.01194	28160	680	18	5	27.7778	10.5572	43|3315|3757|5444|9619	ACHE|HSPB1|KCNH2|PON1|ABCG1	-1.11606	0	3	1	1	-4.27254	11.5033
	1	-2.51256	GO:0005543	M1	1	0	GO Molecular Functions	21	phospholipid binding		-2.51256	10.05	4.98755	28160	467	18	3	16.6667	8.7841	5444|9619|653361	PON1|ABCG1|NCF1	0	0	3	0	0	-4.27254	11.5033
	1	-4.02275	GO:0070851	M1	1	0	GO Molecular Functions	21	growth factor receptor binding		-4.02275	33.2861	9.71998	28160	141	18	3	16.6667	8.7841	3553|3569|3586	IL1B|IL6|IL10	-1.11606	0	4	1	1	-4.02275	33.2861
	1	-3.47481	GO:0030545	M1	1	0	GO Molecular Functions	21	signaling receptor regulator activity		-3.47481	11.5457	6.2697	28160	542	18	4	22.2222	9.79908	2100|3553|3569|3586	ESR2|IL1B|IL6|IL10	-0.744211	0	4	0	0	-4.02275	33.2861
	1	-3.36979	GO:0005125	M1	1	0	GO Molecular Functions	21	cytokine activity		-3.36979	19.9716	7.386	28160	235	18	3	16.6667	8.7841	3553|3569|3586	IL1B|IL6|IL10	-0.684948	0	4	0	0	-4.02275	33.2861
	1	-3.1896	GO:0005126	M1	1	0	GO Molecular Functions	21	cytokine receptor binding		-3.1896	17.3186	6.82681	28160	271	18	3	16.6667	8.7841	3553|3569|3586	IL1B|IL6|IL10	-0.546145	0	4	0	0	-4.02275	33.2861
	1	-2.46379	GO:0048018	M1	1	0	GO Molecular Functions	21	receptor ligand activity		-2.46379	9.65706	4.86878	28160	486	18	3	16.6667	8.7841	3553|3569|3586	IL1B|IL6|IL10	0	0	4	0	0	-4.02275	33.2861
	1	-2.44386	GO:0030546	M1	1	0	GO Molecular Functions	21	signaling receptor activator activity		-2.44386	9.50067	4.82071	28160	494	18	3	16.6667	8.7841	3553|3569|3586	IL1B|IL6|IL10	0	0	4	0	0	-4.02275	33.2861
	1	-3.04991	GO:0019904	M1	1	0	GO Molecular Functions	21	protein domain specific binding		-3.04991	8.90153	5.36574	28160	703	18	4	22.2222	9.79908	3553|3643|3757|653361	IL1B|INSR|KCNH2|NCF1	-0.444251	0	5	1	1	-3.04991	8.90153
