# Supplementary material for: Network pharmacology analysis reveals neuroprotection of Gynostemma pentaphyllum (Thunb.) Makino in Alzheimer’ disease
Source: BMC Complement Med Ther. 2022 Mar 7;22:57. doi: 10.1186/s12906-022-03534-z (PMC8902721; doi:10.1186/s12906-022-03534-z)
Supplement: Supplementary file 5 — Additional file 5: Table-S5. Result of the KEGG pathway enrichment analysis of GpM. [file 12906_2022_3534_MOESM5_ESM.xls]

## Sheet: Table-S5
Table-S5: Result of the KEGG pathway enrichment analysis of GpM.
_MEMBER_MyList	_LogP_MyList	GO	_PATTERN_	_RANK_	GiniIndex	Category	CategoryID	Description	LogP	Enrichment	Z-score	#TotalGeneInLibrary	#GeneInGO	#GeneInHitList	#GeneInGOAndHitList	%InGO	STDV %InGO	GeneID	Hits	Log(q-value)	EvidenceCutoff	GROUP_ID	FirstInGroupByEnrichment	FirstInGroupByLogP	BestLogPInGroup	BestEnrichmentInGroup
1	-6.42702	ko05146	M1	1	0	KEGG Pathway	24	Amoebiasis	-6.42702	65.1852	15.9317	28160	96	18	4	22.2222	9.79908	3315|3553|3569|3586	HSPB1|IL1B|IL6|IL10	-3.61592	0	1	1	1	-6.42702	134.095
1	-6.23761	hsa05146	M1	1	0	KEGG Pathway	24	Amoebiasis	-6.23761	58.4839	15.0666	28160	107	18	4	22.2222	9.79908	3315|3553|3569|3586	HSPB1|IL1B|IL6|IL10	-3.61592	0	1	0	0	-6.42702	134.095
1	-5.84865	ko05143	M1	1	0	KEGG Pathway	24	African trypanosomiasis	-5.84865	134.095	19.9259	28160	35	18	3	16.6667	8.7841	3553|3569|3586	IL1B|IL6|IL10	-3.58426	0	1	0	0	-6.42702	134.095
1	-5.54411	hsa05143	M1	1	0	KEGG Pathway	24	African trypanosomiasis	-5.54411	106.667	17.7401	28160	44	18	3	16.6667	8.7841	3553|3569|3586	IL1B|IL6|IL10	-3.39953	0	1	0	0	-6.42702	134.095
1	-5.40161	ko05144	M1	1	0	KEGG Pathway	24	Malaria	-5.40161	95.7823	16.794	28160	49	18	3	16.6667	8.7841	3553|3569|3586	IL1B|IL6|IL10	-3.32398	0	1	0	0	-6.42702	134.095
1	-5.24915	hsa05144	M1	1	0	KEGG Pathway	24	Malaria	-5.24915	85.3333	15.8327	28160	55	18	3	16.6667	8.7841	3553|3569|3586	IL1B|IL6|IL10	-3.22952	0	1	0	0	-6.42702	134.095
1	-5.02949	ko05321	M1	1	0	KEGG Pathway	24	Inflammatory bowel disease (IBD)	-5.02949	72.2051	14.5352	28160	65	18	3	16.6667	8.7841	3553|3569|3586	IL1B|IL6|IL10	-3.19214	0	1	0	0	-6.42702	134.095
1	-4.98974	hsa05321	M1	1	0	KEGG Pathway	24	Inflammatory bowel disease (IBD)	-4.98974	70.0498	14.3109	28160	67	18	3	16.6667	8.7841	3553|3569|3586	IL1B|IL6|IL10	-3.19214	0	1	0	0	-6.42702	134.095
1	-4.8774	hsa05140	M1	1	0	KEGG Pathway	24	Leishmania infection	-4.8774	64.2922	13.6939	28160	73	18	3	16.6667	8.7841	3553|3586|653361	IL1B|IL10|NCF1	-3.19214	0	1	0	0	-6.42702	134.095
1	-4.8774	ko05140	M1	1	0	KEGG Pathway	24	Leishmaniasis	-4.8774	64.2922	13.6939	28160	73	18	3	16.6667	8.7841	3553|3586|653361	IL1B|IL10|NCF1	-3.19214	0	1	0	0	-6.42702	134.095
1	-4.82473	ko05133	M1	1	0	KEGG Pathway	24	Pertussis	-4.82473	61.7544	13.4129	28160	76	18	3	16.6667	8.7841	3553|3569|3586	IL1B|IL6|IL10	-3.18075	0	1	0	0	-6.42702	134.095
1	-4.7415	hsa05133	M1	1	0	KEGG Pathway	24	Pertussis	-4.7415	57.9424	12.9794	28160	81	18	3	16.6667	8.7841	3553|3569|3586	IL1B|IL6|IL10	-3.12498	0	1	0	0	-6.42702	134.095
1	-4.64299	hsa04060	M1	1	0	KEGG Pathway	24	Cytokine-cytokine receptor interaction	-4.64299	23.177	9.26034	28160	270	18	4	22.2222	9.79908	1956|3553|3569|3586	EGFR|IL1B|IL6|IL10	-3.082	0	1	0	0	-6.42702	134.095
1	-4.64299	ko04060	M1	1	0	KEGG Pathway	24	Cytokine-cytokine receptor interaction	-4.64299	23.177	9.26034	28160	270	18	4	22.2222	9.79908	1956|3553|3569|3586	EGFR|IL1B|IL6|IL10	-3.082	0	1	0	0	-6.42702	134.095
1	-4.48019	ko04933	M1	1	0	KEGG Pathway	24	AGE-RAGE signaling pathway in diabetic complications	-4.48019	47.4074	11.6982	28160	99	18	3	16.6667	8.7841	3553|3569|4846	IL1B|IL6|NOS3	-2.97244	0	1	0	0	-6.42702	134.095
1	-4.44142	ko05142	M1	1	0	KEGG Pathway	24	Chagas disease (American trypanosomiasis)	-4.44142	46.0131	11.518	28160	102	18	3	16.6667	8.7841	3553|3569|3586	IL1B|IL6|IL10	-2.95006	0	1	0	0	-6.42702	134.095
1	-4.37933	hsa04933	M1	1	0	KEGG Pathway	24	AGE-RAGE signaling pathway in diabetic complications	-4.37933	43.8629	11.2344	28160	107	18	3	16.6667	8.7841	3553|3569|4846	IL1B|IL6|NOS3	-2.91901	0	1	0	0	-6.42702	134.095
1	-4.37933	hsa05142	M1	1	0	KEGG Pathway	24	Chagas disease (American trypanosomiasis)	-4.37933	43.8629	11.2344	28160	107	18	3	16.6667	8.7841	3553|3569|3586	IL1B|IL6|IL10	-2.91901	0	1	0	0	-6.42702	134.095
1	-4.01365	ko05418	M1	1	0	KEGG Pathway	24	Fluid shear stress and atherosclerosis	-4.01365	33.0516	9.68374	28160	142	18	3	16.6667	8.7841	3553|4846|653361	IL1B|NOS3|NCF1	-2.62241	0	1	0	0	-6.42702	134.095
1	-3.9604	hsa05418	M1	1	0	KEGG Pathway	24	Fluid shear stress and atherosclerosis	-3.9604	31.7117	9.47393	28160	148	18	3	16.6667	8.7841	3553|4846|653361	IL1B|NOS3|NCF1	-2.59721	0	1	0	0	-6.42702	134.095
1	-3.95174	ko04932	M1	1	0	KEGG Pathway	24	Non-alcoholic fatty liver disease (NAFLD)	-3.95174	31.4989	9.44018	28160	149	18	3	16.6667	8.7841	3553|3569|3643	IL1B|IL6|INSR	-2.59721	0	1	0	0	-6.42702	134.095
1	-3.79006	hsa04932	M1	1	0	KEGG Pathway	24	Non-alcoholic fatty liver disease (NAFLD)	-3.79006	27.7712	8.82814	28160	169	18	3	16.6667	8.7841	3553|3569|3643	IL1B|IL6|INSR	-2.44712	0	1	0	0	-6.42702	134.095
1	-3.71646	ko05152	M1	1	0	KEGG Pathway	24	Tuberculosis	-3.71646	26.2197	8.56057	28160	179	18	3	16.6667	8.7841	3553|3569|3586	IL1B|IL6|IL10	-2.3848	0	1	0	0	-6.42702	134.095
1	-3.62688	hsa05152	M1	1	0	KEGG Pathway	24	Tuberculosis	-3.62688	24.4444	8.2438	28160	192	18	3	16.6667	8.7841	3553|3569|3586	IL1B|IL6|IL10	-2.30621	0	1	0	0	-6.42702	134.095
1	-3.0659	hsa05169	M1	1	0	KEGG Pathway	24	Epstein-Barr virus infection	-3.0659	15.6968	6.4614	28160	299	18	3	16.6667	8.7841	3315|3569|3586	HSPB1|IL6|IL10	-1.80593	0	1	0	0	-6.42702	134.095
1	-6.05253	hsa04066	M1	1	0	KEGG Pathway	24	HIF-1 signaling pathway	-6.05253	52.5864	14.262	28160	119	18	4	22.2222	9.79908	1956|3569|3643|4846	EGFR|IL6|INSR|NOS3	-3.60693	0	2	1	1	-6.05253	52.5864
1	-5.80802	hsa04068	M1	1	0	KEGG Pathway	24	foxo signaling pathway	-5.80802	45.6772	13.2573	28160	137	18	4	22.2222	9.79908	1956|3569|3586|3643	EGFR|IL6|IL10|INSR	-3.58426	0	2	0	0	-6.05253	52.5864
1	-4.30863	hsa04931	M1	1	0	KEGG Pathway	24	insulin resistance	-4.30863	41.5339	10.919	28160	113	18	3	16.6667	8.7841	3569|3643|4846	IL6|INSR|NOS3	-2.86303	0	2	0	0	-6.05253	52.5864
1	-4.24279	ko04151	M1	1	0	KEGG Pathway	24	PI3K-Akt signaling pathway	-4.24279	18.2976	8.1396	28160	342	18	4	22.2222	9.79908	1956|3569|3643|4846	EGFR|IL6|INSR|NOS3	-2.82521	0	2	0	0	-6.05253	52.5864
1	-4.06558	hsa04151	M1	1	0	KEGG Pathway	24	PI3K-Akt signaling pathway	-4.06558	16.4678	7.67755	28160	380	18	4	22.2222	9.79908	1956|3569|3643|4846	EGFR|IL6|INSR|NOS3	-2.66137	0	2	0	0	-6.05253	52.5864
1	-3.46511	hsa05205	M1	1	0	KEGG Pathway	24	Proteoglycans in cancer	-3.46511	21.5291	7.69548	28160	218	18	3	16.6667	8.7841	1956|3569|5328	EGFR|IL6|PLAU	-2.15517	0	2	0	0	-6.05253	52.5864
1	-3.40815	hsa04015	M1	1	0	KEGG Pathway	24	Rap1 signaling pathway	-3.40815	20.5848	7.50936	28160	228	18	3	16.6667	8.7841	1956|3569|3643	EGFR|IL6|INSR	-2.10867	0	2	0	0	-6.05253	52.5864
1	-3.24675	hsa04014	M1	1	0	KEGG Pathway	24	Ras signaling pathway	-3.24675	18.121	7.00061	28160	259	18	3	16.6667	8.7841	1956|3569|3643	EGFR|IL6|INSR	-1.97723	0	2	0	0	-6.05253	52.5864
1	-2.71872	hsa05200	M1	1	0	KEGG Pathway	24	Pathways in cancer	-2.71872	11.8819	5.50833	28160	395	18	3	16.6667	8.7841	1956|3569|5467	EGFR|IL6|PPARD	-1.4681	0	2	0	0	-6.05253	52.5864
1	-5.02949	hsa00830	M1	1	0	KEGG Pathway	24	Retinol metabolism	-5.02949	72.2051	14.5352	28160	65	18	3	16.6667	8.7841	126|1544|1576	ADH1C|CYP1A2|CYP3A4	-3.19214	0	3	1	1	-5.02949	72.2051
1	-5.02949	ko00830	M1	1	0	KEGG Pathway	24	Retinol metabolism	-5.02949	72.2051	14.5352	28160	65	18	3	16.6667	8.7841	126|1544|1576	ADH1C|CYP1A2|CYP3A4	-3.19214	0	3	0	0	-5.02949	72.2051
1	-4.93233	hsa00982	M1	1	0	KEGG Pathway	24	Drug metabolism - cytochrome P450	-4.93233	67.0476	13.9926	28160	70	18	3	16.6667	8.7841	126|1544|1576	ADH1C|CYP1A2|CYP3A4	-3.19214	0	3	0	0	-5.02949	72.2051
1	-4.93233	ko00982	M1	1	0	KEGG Pathway	24	Drug metabolism - cytochrome P450	-4.93233	67.0476	13.9926	28160	70	18	3	16.6667	8.7841	126|1544|1576	ADH1C|CYP1A2|CYP3A4	-3.19214	0	3	0	0	-5.02949	72.2051
1	-4.8596	hsa00980	M1	1	0	KEGG Pathway	24	Metabolism of xenobiotics by cytochrome P450	-4.8596	63.4234	13.5983	28160	74	18	3	16.6667	8.7841	126|1544|1576	ADH1C|CYP1A2|CYP3A4	-3.19214	0	3	0	0	-5.02949	72.2051
1	-4.8596	ko00980	M1	1	0	KEGG Pathway	24	Metabolism of xenobiotics by cytochrome P450	-4.8596	63.4234	13.5983	28160	74	18	3	16.6667	8.7841	126|1544|1576	ADH1C|CYP1A2|CYP3A4	-3.19214	0	3	0	0	-5.02949	72.2051
1	-4.72548	ko05204	M1	1	0	KEGG Pathway	24	Chemical carcinogenesis	-4.72548	57.2358	12.8975	28160	82	18	3	16.6667	8.7841	126|1544|1576	ADH1C|CYP1A2|CYP3A4	-3.12498	0	3	0	0	-5.02949	72.2051
1	-4.6187	hsa05204	M1	1	0	KEGG Pathway	24	Chemical carcinogenesis	-4.6187	52.7341	12.3626	28160	89	18	3	16.6667	8.7841	126|1544|1576	ADH1C|CYP1A2|CYP3A4	-3.07618	0	3	0	0	-5.02949	72.2051
1	-4.26361	hsanan01	M1	1	0	KEGG Pathway	24	drug metabolism	-4.26361	40.114	10.7221	28160	117	18	3	16.6667	8.7841	126|1544|1576	ADH1C|CYP1A2|CYP3A4	-2.83224	0	3	0	0	-5.02949	72.2051
1	-4.49338	ko04915	M1	1	0	KEGG Pathway	24	Estrogen signaling pathway	-4.49338	47.8912	11.7601	28160	98	18	3	16.6667	8.7841	1956|2100|4846	EGFR|ESR2|NOS3	-2.97244	0	4	1	1	-4.49338	47.8912
1	-3.98674	hsa04915	M1	1	0	KEGG Pathway	24	Estrogen signaling pathway	-3.98674	32.3678	9.57724	28160	145	18	3	16.6667	8.7841	1956|2100|4846	EGFR|ESR2|NOS3	-2.60809	0	4	0	0	-4.49338	47.8912
1	-3.26641	hsa04010	M1	1	0	KEGG Pathway	24	MAPK signaling pathway	-3.26641	18.4052	7.06116	28160	255	18	3	16.6667	8.7841	1956|3315|3553	EGFR|HSPB1|IL1B	-1.98714	0	5	1	1	-3.26641	18.4052
1	-3.26641	ko04010	M1	1	0	KEGG Pathway	24	MAPK signaling pathway	-3.26641	18.4052	7.06116	28160	255	18	3	16.6667	8.7841	1956|3315|3553	EGFR|HSPB1|IL1B	-1.98714	0	5	0	0	-3.26641	18.4052
